# Supplementary material for: Prevalence of trachoma in the Kayes region of Mali eight years after stopping mass drug administration
Source: PLoS Negl Trop Dis. 2018 Feb 12;12(2):e0006289. doi: 10.1371/journal.pntd.0006289 (PMC5825163; doi:10.1371/journal.pntd.0006289)
Supplement: S1 Dataset — (XLS) [file pntd.0006289.s002.xls]

## Sheet: KayesNioroVer1
District	Aire	Village	consentiment	latrine	Typelatrine	Utilatrine	sanplat	Source_eau	Age (an)	Sexe	Disponibilité	Ecole	Decharge	Visage propre	TRA_SIGN	Enrole	Cas_TF	Cas_TS	Cas_TT	TTverify	Recidive	Non_operee	Refus	REFUS_raison	Cas_TT_inconnu
Kayes	Tichyléa	Souéna-toucouleur	Oui	Oui	Améliorée/moderne	Oui	Oui	Dans le village	7	F	Present	Oui	Aucune	Oui	Non	Oui	Non	Non	Non	Non	Non	Non	Non	Non	Non
Kayes	Tichyléa	Souéna-toucouleur	Oui	Oui	Améliorée/moderne	Oui	Oui	Dans le village	8	M	Present	Non	Aucune	Oui	Non	Oui	Non	Non	Non	Non	Non	Non	Non	Non	Non
Kayes	Tichyléa	Souéna-toucouleur	Oui	Oui	Améliorée/moderne	Oui	Oui	Dans le village	32	F	Present	NA	NA	NA	Non	Oui	Non	Non	Non	Non	Non	Non	Non	Non	Non
Kayes	Sadiola	Tintimba	Oui	Oui	Améliorée/moderne	Oui	Oui	Dans le village	5	F	Present	Non	Aucune	Oui	Non	Oui	Non	Non	Non	Non	Non	Non	Non	Non	Non
Kayes	Sadiola	Tintimba	Oui	Oui	Améliorée/moderne	Oui	Oui	Dans le village	3	M	Present	NA	Aucune	Oui	Non	Oui	Non	Non	Non	Non	Non	Non	Non	Non	Non
Kayes	Sadiola	Tintimba	Oui	Oui	Améliorée/moderne	Oui	Oui	Dans le village	39	F	Present	NA	NA	NA	Non	Oui	Non	Non	Non	Non	Non	Non	Non	Non	Non
Kayes	Sadiola	Tintimba	Oui	Oui	Améliorée/moderne	Oui	Oui	Dans le village	15	F	Present	NA	NA	NA	Non	Oui	Non	Non	Non	Non	Non	Non	Non	Non	Non
Kayes	Sadiola	Tintimba	Oui	Oui	Améliorée/moderne	Oui	Oui	Dans le village	17	F	Present	NA	NA	NA	Non	Oui	Non	Non	Non	Non	Non	Non	Non	Non	Non
Kayes	Sadiola	Tintimba	Oui	Oui	Améliorée/moderne	Oui	Oui	Dans le village	46	M	Present	NA	NA	NA	Non	Oui	Non	Non	Non	Non	Non	Non	Non	Non	Non
Kayes	Sadiola	Tintimba	Oui	Oui	Améliorée/moderne	Oui	Oui	Dans le village	7	M	Present	Oui	Aucune	Oui	Non	Oui	Non	Non	Non	Non	Non	Non	Non	Non	Non
Kayes	Sadiola	Tintimba	Oui	Oui	Tradi	Oui	NA	Dans le village	10	F	Present	Non	NA	NA	Non	Oui	Non	Non	Non	Non	Non	Non	Non	Non	Non
Kayes	Sadiola	Tintimba	Oui	Oui	Tradi	Oui	NA	Dans le village	25	M	Present	NA	NA	NA	Non	Oui	Non	Non	Non	Non	Non	Non	Non	Non	Non
Kayes	Sadiola	Tintimba	Oui	Oui	Tradi	Oui	NA	Dans le village	60	M	Absent	NA	NA	NA	Non examiné	Non	NA	NA	NA	NA	NA	NA	NA	NA	NA
Kayes	Sadiola	Tintimba	Oui	Oui	Tradi	Oui	NA	Dans le village	1	M	Present	NA	Aucune	Oui	Non	Oui	Non	Non	Non	Non	Non	Non	Non	Non	Non
Kayes	Sadiola	Tintimba	Oui	Oui	Tradi	Oui	NA	Dans le village	15	F	Present	NA	NA	NA	Non	Oui	Non	Non	Non	Non	Non	Non	Non	Non	Non
Kayes	Sadiola	Tintimba	Oui	Oui	Tradi	Oui	NA	Dans le village	56	M	Present	NA	NA	NA	Non	Oui	Non	Non	Non	Non	Non	Non	Non	Non	Non
Kayes	Sadiola	Tintimba	Oui	Oui	Tradi	Oui	NA	Dans le village	28	F	Present	NA	NA	NA	Non	Oui	Non	Non	Non	Non	Non	Non	Non	Non	Non
Kayes	Sadiola	Tintimba	Oui	Oui	Tradi	Oui	NA	Dans le village	26	F	Present	NA	NA	NA	Non	Oui	Non	Non	Non	Non	Non	Non	Non	Non	Non
Kayes	Sadiola	Tintimba	Oui	Oui	Tradi	Oui	NA	Dans le village	32	F	Present	NA	NA	NA	Non	Oui	Non	Non	Non	Non	Non	Non	Non	Non	Non
Kayes	Sadiola	Tintimba	Oui	Oui	Tradi	Oui	NA	Dans le village	5	F	Present	Non	Aucune	Oui	Non	Oui	Non	Non	Non	Non	Non	Non	Non	Non	Non
Kayes	Sadiola	Tintimba	Oui	Oui	Tradi	Oui	NA	Dans le village	50	M	Absent	NA	NA	NA	Non examiné	Non	NA	NA	NA	NA	NA	NA	NA	NA	NA
Kayes	Sadiola	Tintimba	Oui	Oui	Tradi	Oui	NA	Dans le village	7	F	Present	Oui	Aucune	Oui	Non	Oui	Non	Non	Non	Non	Non	Non	Non	Non	Non
Kayes	Sadiola	Tintimba	Oui	Oui	Tradi	Oui	NA	Dans le village	1	M	Present	NA	Aucune	Oui	Non	Oui	Non	Non	Non	Non	Non	Non	Non	Non	Non
Kayes	Sadiola	Tintimba	Oui	Oui	Tradi	Oui	NA	Dans le village	42	F	Present	NA	NA	NA	Non	Oui	Non	Non	Non	Non	Non	Non	Non	Non	Non
Kayes	Sadiola	Tintimba	Oui	Oui	Tradi	Oui	NA	Dans le village	15	M	Present	NA	NA	NA	Non	Oui	Non	Non	Non	Non	Non	Non	Non	Non	Non
Kayes	Sadiola	Tintimba	Oui	Oui	Tradi	Oui	NA	Dans le village	16	M	Present	NA	NA	NA	Non	Oui	Non	Non	Non	Non	Non	Non	Non	Non	Non
Kayes	Sadiola	Tintimba	Oui	Oui	Tradi	Oui	NA	Dans le village	5	M	Present	Non	Aucune	Oui	Non	Oui	Non	Non	Non	Non	Non	Non	Non	Non	Non
Kayes	Sadiola	Tintimba	Oui	Oui	Tradi	Oui	NA	Dans le village	30	F	Present	NA	NA	NA	Non	Oui	Non	Non	Non	Non	Non	Non	Non	Non	Non
Kayes	Sadiola	Tintimba	Oui	Oui	Tradi	Oui	NA	Dans le village	45	M	Present	NA	NA	NA	Non	Oui	Non	Non	Non	Non	Non	Non	Non	Non	Non
Kayes	Sadiola	Tintimba	Oui	Oui	Tradi	Oui	NA	Dans le village	1	M	Present	NA	Aucune	Oui	Non	Oui	Non	Non	Non	Non	Non	Non	Non	Non	Non
Kayes	Sadiola	Tintimba	Oui	Oui	Tradi	Oui	NA	Dans le village	25	F	Present	NA	NA	NA	Non	Oui	Non	Non	Non	Non	Non	Non	Non	Non	Non
Kayes	Sadiola	Tintimba	Oui	Oui	Tradi	Oui	NA	Dans le village	2	M	Present	NA	Aucune	Oui	Non	Oui	Non	Non	Non	Non	Non	Non	Non	Non	Non
Kayes	Sadiola	Tintimba	Oui	Oui	Tradi	Oui	NA	Dans le village	64	F	Present	NA	NA	NA	Non	Oui	Non	Non	Non	Non	Non	Non	Non	Non	Non
Kayes	Sadiola	Tintimba	Oui	Oui	Tradi	Oui	NA	Dans le village	42	M	Present	NA	NA	NA	Non	Oui	Non	Non	Non	Non	Non	Non	Non	Non	Non
Kayes	Sadiola	Tintimba	Oui	Oui	Tradi	Oui	NA	Dans le village	20	M	Present	NA	NA	NA	Non	Oui	Non	Non	Non	Non	Non	Non	Non	Non	Non
Kayes	Sadiola	Tintimba	Oui	Oui	Tradi	Oui	NA	Dans le village	18	M	Present	NA	NA	NA	Non	Oui	Non	Non	Non	Non	Non	Non	Non	Non	Non
Kayes	Sadiola	Tintimba	Oui	Oui	Tradi	Oui	NA	Dans le village	30	F	Absent	NA	NA	NA	Non examiné	Non	NA	NA	NA	NA	NA	NA	NA	NA	NA
Kayes	Sadiola	Tintimba	Oui	Oui	Tradi	Oui	NA	Dans le village	52	F	Present	NA	NA	NA	Non	Oui	Non	Non	Non	Non	Non	Non	Non	Non	Non
Kayes	Sadiola	Tintimba	Oui	Oui	Tradi	Oui	NA	Dans le village	67	M	Present	NA	NA	NA	Non	Oui	Non	Non	Non	Non	Non	Non	Non	Non	Non
Kayes	Sadiola	Tintimba	Oui	Oui	Tradi	Oui	NA	Dans le village	42	M	Present	NA	NA	NA	Non	Oui	Non	Non	Non	Non	Non	Non	Non	Non	Non
Kayes	Sadiola	Tintimba	Oui	Oui	Tradi	Oui	NA	Dans le village	25	M	Present	NA	NA	NA	Non	Oui	Non	Non	Non	Non	Non	Non	Non	Non	Non
Kayes	Sadiola	Tintimba	Oui	Oui	Améliorée/moderne	Oui	Oui	Dans le village	43	M	Present	NA	NA	NA	Non	Oui	Non	Non	Non	Non	Non	Non	Non	Non	Non
Kayes	Sadiola	Tintimba	Oui	Oui	Améliorée/moderne	Oui	Oui	Dans le village	0	F	Present	NA	NA	NA	Non examiné	Non	NA	NA	NA	NA	NA	NA	NA	NA	NA
Kayes	Sadiola	Tintimba	Oui	Oui	Améliorée/moderne	Oui	Oui	Dans le village	4	F	Present	NA	Aucune	Oui	Non	Oui	Non	Non	Non	Non	Non	Non	Non	Non	Non
Kayes	Sadiola	Tintimba	Oui	Oui	Améliorée/moderne	Oui	Oui	Dans le village	27	F	Present	NA	NA	NA	Non	Oui	Non	Non	Non	Non	Non	Non	Non	Non	Non
Kayes	Sadiola	Tintimba	Oui	Oui	Améliorée/moderne	Oui	Oui	Dans le village	57	F	Present	NA	NA	NA	Non	Oui	Non	Non	Non	Non	Non	Non	Non	Non	Non
Kayes	Sadiola	Tintimba	Oui	Oui	Améliorée/moderne	Oui	Oui	Dans le village	7	M	Present	Non	Aucune	Oui	Non	Oui	Non	Non	Non	Non	Non	Non	Non	Non	Non
Kayes	Sadiola	Tintimba	Oui	Oui	Améliorée/moderne	Oui	Oui	Dans le village	8	M	Present	Oui	Aucune	Oui	Non	Oui	Non	Non	Non	Non	Non	Non	Non	Non	Non
Kayes	Sadiola	Tintimba	Oui	Oui	Améliorée/moderne	Oui	Oui	Dans le village	29	M	Present	NA	NA	NA	Non	Oui	Non	Non	Non	Non	Non	Non	Non	Non	Non
Kayes	Sadiola	Tintimba	Oui	Oui	Tradi	Oui	NA	Dans le village	20	M	Present	NA	NA	NA	Non	Oui	Non	Non	Non	Non	Non	Non	Non	Non	Non
Kayes	Sadiola	Tintimba	Oui	Oui	Améliorée/moderne	Oui	Oui	Dans le village	24	F	Present	NA	NA	NA	Non	Oui	Non	Non	Non	Non	Non	Non	Non	Non	Non
Kayes	Sadiola	Tintimba	Oui	Oui	Améliorée/moderne	Oui	Oui	Dans le village	2	F	Present	NA	Aucune	Oui	Non	Oui	Non	Non	Non	Non	Non	Non	Non	Non	Non
Kayes	Sadiola	Tintimba	Oui	Oui	Améliorée/moderne	Oui	Oui	Dans le village	32	M	Present	NA	NA	NA	Non	Oui	Non	Non	Non	Non	Non	Non	Non	Non	Non
Kayes	Sadiola	Tintimba	Oui	Oui	Tradi	Oui	NA	Dans le village	36	M	Present	NA	NA	NA	Non	Oui	Non	Non	Non	Non	Non	Non	Non	Non	Non
Kayes	Sadiola	Tintimba	Oui	Oui	Tradi	Oui	NA	Dans le village	16	F	Present	NA	NA	NA	Non	Oui	Non	Non	Non	Non	Non	Non	Non	Non	Non
Kayes	Sadiola	Tintimba	Oui	Oui	Tradi	Oui	NA	Dans le village	1	F	Present	NA	Aucune	Oui	Non	Oui	Non	Non	Non	Non	Non	Non	Non	Non	Non
Kayes	Sadiola	Tintimba	Oui	Oui	Tradi	Oui	NA	Dans le village	40	F	Present	NA	NA	NA	Non	Oui	Non	Non	Non	Non	Non	Non	Non	Non	Non
Kayes	Sadiola	Tintimba	Oui	Oui	Tradi	Non	NA	Dans le village	5	M	Present	Non	Aucune	Oui	Non	Oui	Non	Non	Non	Non	Non	Non	Non	Non	Non
Kayes	Sadiola	Tintimba	Oui	Oui	Tradi	Non	NA	Dans le village	36	F	Present	NA	NA	NA	Non	Oui	Non	Non	Non	Non	Non	Non	Non	Non	Non
Kayes	Sadiola	Tintimba	Oui	Oui	Tradi	Non	NA	Dans le village	9	M	Present	Oui	Aucune	Oui	Non	Oui	Non	Non	Non	Non	Non	Non	Non	Non	Non
Kayes	Sadiola	Tintimba	Oui	Oui	Tradi	Non	NA	Dans le village	40	M	Absent	NA	NA	NA	Non examiné	Non	NA	NA	NA	NA	NA	NA	NA	NA	NA
Kayes	Sadiola	Tintimba	Oui	Oui	Tradi	Non	NA	Dans le village	11	M	Present	Oui	NA	NA	Non	Oui	Non	Non	Non	Non	Non	Non	Non	Non	Non
Kayes	Sadiola	Tintimba	Oui	Oui	Tradi	Oui	NA	Dans le village	16	M	Present	NA	NA	NA	Non	Oui	Non	Non	Non	Non	Non	Non	Non	Non	Non
Kayes	Sadiola	Tintimba	Oui	Oui	Tradi	Oui	NA	Dans le village	5	M	Present	Non	Aucune	Oui	Non	Oui	Non	Non	Non	Non	Non	Non	Non	Non	Non
Kayes	Sadiola	Tintimba	Oui	Oui	Tradi	Oui	NA	Dans le village	17	M	Present	NA	NA	NA	Non	Oui	Non	Non	Non	Non	Non	Non	Non	Non	Non
Kayes	Sadiola	Tintimba	Oui	Oui	Tradi	Oui	NA	Dans le village	40	F	Present	NA	NA	NA	Non	Oui	Non	Non	Non	Non	Non	Non	Non	Non	Non
Kayes	Sadiola	Tintimba	Oui	Oui	Tradi	Oui	NA	Dans le village	53	M	Present	NA	NA	NA	Non	Oui	Non	Non	Non	Non	Non	Non	Non	Non	Non
Kayes	Sadiola	Tintimba	Oui	Oui	Tradi	Oui	NA	Dans le village	6	F	Present	Oui	Aucune	Oui	Non	Oui	Non	Non	Non	Non	Non	Non	Non	Non	Non
Kayes	Sadiola	Tintimba	Oui	Oui	Tradi	Oui	NA	Dans le village	60	F	Present	NA	NA	NA	Non	Oui	Non	Non	Non	Non	Non	Non	Non	Non	Non
Kayes	Sadiola	Tintimba	Oui	Oui	Tradi	Oui	NA	Dans le village	30	M	Present	NA	NA	NA	Non	Oui	Non	Non	Non	Non	Non	Non	Non	Non	Non
Kayes	Sadiola	Tintimba	Oui	Oui	Tradi	Oui	NA	Dans le village	24	F	Present	NA	NA	NA	Non	Oui	Non	Non	Non	Non	Non	Non	Non	Non	Non
Kayes	Sadiola	Tintimba	Oui	Oui	Tradi	Oui	NA	Dans le village	0	F	Present	NA	NA	NA	Non examiné	Non	NA	NA	NA	NA	NA	NA	NA	NA	NA
Kayes	Sadiola	Tintimba	Oui	Oui	Tradi	Oui	NA	Dans le village	34	M	Present	NA	NA	NA	Non	Oui	Non	Non	Non	Non	Non	Non	Non	Non	Non
Kayes	Sadiola	Tintimba	Oui	Oui	Tradi	Oui	NA	Dans le village	24	M	Present	NA	NA	NA	Non	Oui	Non	Non	Non	Non	Non	Non	Non	Non	Non
Kayes	Sadiola	Tintimba	Oui	Oui	Tradi	Oui	NA	Dans le village	42	M	Absent	NA	NA	NA	Non examiné	Non	NA	NA	NA	NA	NA	NA	NA	NA	NA
Kayes	Sadiola	Tintimba	Oui	Oui	Tradi	Oui	NA	Dans le village	18	M	Present	NA	NA	NA	Non	Oui	Non	Non	Non	Non	Non	Non	Non	Non	Non
Kayes	Sadiola	Tintimba	Oui	Oui	Tradi	Oui	NA	Dans le village	30	F	Present	NA	NA	NA	Non	Oui	Non	Non	Non	Non	Non	Non	Non	Non	Non
Kayes	Sadiola	Tintimba	Oui	Oui	Tradi	Oui	NA	Dans le village	6	M	Present	Non	Aucune	Oui	Non	Oui	Non	Non	Non	Non	Non	Non	Non	Non	Non
Kayes	Sadiola	Tintimba	Oui	Oui	Tradi	Oui	NA	Dans le village	4	M	Absent	NA	NA	NA	Non examiné	Non	NA	NA	NA	NA	NA	NA	NA	NA	NA
Kayes	Sadiola	Tintimba	Oui	Oui	Tradi	Oui	NA	Dans le village	8	M	Present	Non	Aucune	Oui	Non	Oui	Non	Non	Non	Non	Non	Non	Non	Non	Non
Kayes	Sadiola	Tintimba	Oui	Oui	Tradi	Oui	NA	Dans le village	4	M	Present	NA	Aucune	Oui	Non	Oui	Non	Non	Non	Non	Non	Non	Non	Non	Non
Kayes	Sadiola	Tintimba	Oui	Oui	Tradi	Oui	NA	Dans le village	16	F	Present	NA	NA	NA	Non	Oui	Non	Non	Non	Non	Non	Non	Non	Non	Non
Kayes	Sadiola	Tintimba	Oui	Oui	Tradi	Oui	NA	Dans le village	6	M	Present	Non	Aucune	Oui	Non	Oui	Non	Non	Non	Non	Non	Non	Non	Non	Non
Kayes	Sadiola	Tintimba	Oui	Oui	Tradi	Oui	NA	Dans le village	35	M	Present	NA	NA	NA	Non	Oui	Non	Non	Non	Non	Non	Non	Non	Non	Non
Kayes	Sadiola	Tintimba	Oui	Oui	Tradi	Oui	NA	Dans le village	27	F	Present	NA	NA	NA	Non	Oui	Non	Non	Non	Non	Non	Non	Non	Non	Non
Kayes	Sadiola	Tintimba	Oui	Oui	Tradi	Oui	NA	Dans le village	17	F	Present	NA	NA	NA	Non	Oui	Non	Non	Non	Non	Non	Non	Non	Non	Non
Kayes	Sadiola	Tintimba	Oui	Oui	Tradi	Oui	NA	Dans le village	21	F	Absent	NA	NA	NA	Non examiné	Non	NA	NA	NA	NA	NA	NA	NA	NA	NA
Kayes	Sadiola	Tintimba	Oui	Oui	Tradi	Oui	NA	Dans le village	40	M	Present	NA	NA	NA	Non	Oui	Non	Non	Non	Non	Non	Non	Non	Non	Non
Kayes	Sadiola	Tintimba	Oui	Oui	Tradi	Oui	NA	Dans le village	4	F	Present	NA	Aucune	Oui	Non	Oui	Non	Non	Non	Non	Non	Non	Non	Non	Non
Kayes	Sadiola	Tintimba	Oui	Oui	Tradi	Oui	NA	Dans le village	9	F	Present	Oui	Aucune	Oui	Non	Oui	Non	Non	Non	Non	Non	Non	Non	Non	Non
Kayes	Sadiola	Tintimba	Oui	Oui	Tradi	Oui	NA	Dans le village	22	F	Absent	NA	NA	NA	Non examiné	Non	NA	NA	NA	NA	NA	NA	NA	NA	NA
Kayes	Sadiola	Tintimba	Oui	Oui	Tradi	Oui	NA	Dans le village	7	F	Present	Oui	Aucune	Oui	Non	Oui	Non	Non	Non	Non	Non	Non	Non	Non	Non
Kayes	Sadiola	Tintimba	Oui	Oui	Tradi	Oui	NA	Dans le village	31	M	Absent	NA	NA	NA	Non examiné	Non	NA	NA	NA	NA	NA	NA	NA	NA	NA
Kayes	Sadiola	Tintimba	Oui	Oui	Tradi	Oui	NA	Dans le village	71	M	Absent	NA	NA	NA	Non examiné	Non	NA	NA	NA	NA	NA	NA	NA	NA	NA
Kayes	Sadiola	Tintimba	Oui	Oui	Tradi	Oui	NA	Dans le village	28	F	Present	NA	NA	NA	Non	Oui	Non	Non	Non	Non	Non	Non	Non	Non	Non
Kayes	Sadiola	Tintimba	Oui	Oui	Tradi	Oui	NA	Dans le village	8	M	Present	Non	Aucune	Oui	Non	Oui	Non	Non	Non	Non	Non	Non	Non	Non	Non
Kayes	Sadiola	Tintimba	Oui	Oui	Tradi	Oui	NA	Dans le village	34	F	Present	NA	NA	NA	Non	Oui	Non	Non	Non	Non	Non	Non	Non	Non	Non
Kayes	Sadiola	Tintimba	Oui	Oui	Tradi	Oui	NA	Dans le village	60	F	Absent	NA	NA	NA	Non examiné	Non	NA	NA	NA	NA	NA	NA	NA	NA	NA
Kayes	Sadiola	Tintimba	Oui	Oui	Tradi	Oui	NA	Dans le village	10	M	Present	Non	NA	NA	Non	Oui	Non	Non	Non	Non	Non	Non	Non	Non	Non
Kayes	Sadiola	Tintimba	Oui	Oui	Tradi	Oui	NA	Dans le village	10	F	Present	Non	NA	NA	Non	Oui	Non	Non	Non	Non	Non	Non	Non	Non	Non
Kayes	Sadiola	Tintimba	Oui	Oui	Tradi	Oui	NA	Dans le village	1	M	Present	NA	Aucune	Oui	Non	Oui	Non	Non	Non	Non	Non	Non	Non	Non	Non
Kayes	Sadiola	Tintimba	Oui	Oui	Tradi	Oui	NA	Dans le village	12	F	Present	Oui	NA	NA	Non	Oui	Non	Non	Non	Non	Non	Non	Non	Non	Non
Kayes	Sadiola	Tintimba	Oui	Oui	Tradi	Oui	NA	Dans le village	12	M	Present	Non	NA	NA	Non	Oui	Non	Non	Non	Non	Non	Non	Non	Non	Non
Kayes	Sadiola	Tintimba	Oui	Oui	Tradi	Oui	NA	Dans le village	37	M	Present	NA	NA	NA	Non	Oui	Non	Non	Non	Non	Non	Non	Non	Non	Non
Kayes	Sadiola	Tintimba	Oui	Oui	Tradi	Oui	NA	Dans le village	36	F	Present	NA	NA	NA	Non	Oui	Non	Non	Non	Non	Non	Non	Non	Non	Non
Kayes	Sadiola	Tintimba	Oui	Oui	Tradi	Oui	NA	Dans le village	8	M	Present	Oui	Aucune	Oui	Non	Oui	Non	Non	Non	Non	Non	Non	Non	Non	Non
Kayes	Sadiola	Tintimba	Oui	Oui	Tradi	Oui	NA	Dans le village	25	M	Present	NA	NA	NA	Non	Oui	Non	Non	Non	Non	Non	Non	Non	Non	Non
Kayes	Sadiola	Tintimba	Oui	Oui	Tradi	Oui	NA	Dans le village	4	F	Present	NA	Aucune	Oui	Non	Oui	Non	Non	Non	Non	Non	Non	Non	Non	Non
Kayes	Sadiola	Tintimba	Oui	Oui	Tradi	Oui	NA	Dans le village	40	M	Absent	NA	NA	NA	Non examiné	Non	NA	NA	NA	NA	NA	NA	NA	NA	NA
Kayes	Sadiola	Tintimba	Oui	Oui	Tradi	Oui	NA	Dans le village	62	F	Present	NA	NA	NA	Non	Oui	Non	Non	Non	Non	Non	Non	Non	Non	Non
Kayes	Sadiola	Tintimba	Oui	Oui	Tradi	Oui	NA	Dans le village	30	F	Present	NA	NA	NA	Non	Oui	Non	Non	Non	Non	Non	Non	Non	Non	Non
Kayes	Sadiola	Tintimba	Oui	Oui	Tradi	Oui	NA	Dans le village	25	F	Present	NA	NA	NA	Non	Oui	Non	Non	Non	Non	Non	Non	Non	Non	Non
Kayes	Sadiola	Tintimba	Oui	Oui	Tradi	Oui	NA	Dans le village	3	M	Present	NA	Aucune	Oui	Non	Oui	Non	Non	Non	Non	Non	Non	Non	Non	Non
Kayes	Sadiola	Tintimba	Oui	Oui	Tradi	Oui	NA	Dans le village	26	M	Absent	NA	NA	NA	Non examiné	Non	NA	NA	NA	NA	NA	NA	NA	NA	NA
Kayes	Sadiola	Tintimba	Oui	Oui	Tradi	Oui	NA	Dans le village	15	F	Present	NA	NA	NA	Non	Oui	Non	Non	Non	Non	Non	Non	Non	Non	Non
Kayes	Sadiola	Tintimba	Oui	Oui	Tradi	Oui	NA	Dans le village	30	M	Absent	NA	NA	NA	Non examiné	Non	NA	NA	NA	NA	NA	NA	NA	NA	NA
Kayes	Sadiola	Tintimba	Oui	Oui	Tradi	Oui	NA	Dans le village	25	F	Present	NA	NA	NA	Non	Oui	Non	Non	Non	Non	Non	Non	Non	Non	Non
Kayes	Sadiola	Tintimba	Oui	Oui	Tradi	Oui	NA	Dans le village	10	F	Present	Non	NA	NA	Non	Oui	Non	Non	Non	Non	Non	Non	Non	Non	Non
Kayes	Sadiola	Tintimba	Oui	Oui	Tradi	Oui	NA	Dans le village	3	F	Present	NA	Aucune	Oui	Non	Oui	Non	Non	Non	Non	Non	Non	Non	Non	Non
Kayes	Sadiola	Tintimba	Oui	Oui	Tradi	Oui	NA	Dans le village	50	M	Present	NA	NA	NA	Non	Oui	Non	Non	Non	Non	Non	Non	Non	Non	Non
Kayes	Sadiola	Tintimba	Oui	Oui	Tradi	Oui	NA	Dans le village	8	F	Present	Oui	Aucune	Oui	Non	Oui	Non	Non	Non	Non	Non	Non	Non	Non	Non
Kayes	Sadiola	Tintimba	Oui	Oui	Tradi	Oui	NA	Dans le village	35	F	Present	NA	NA	NA	Non	Oui	Non	Non	Non	Non	Non	Non	Non	Non	Non
Kayes	Sadiola	Tintimba	Oui	Oui	Tradi	Oui	NA	Dans le village	14	F	Present	Non	NA	NA	Non	Oui	Non	Non	Non	Non	Non	Non	Non	Non	Non
Kayes	Sadiola	Tintimba	Oui	Oui	Tradi	Oui	NA	Dans le village	16	F	Present	NA	NA	NA	Non	Oui	Non	Non	Non	Non	Non	Non	Non	Non	Non
Kayes	Sadiola	Tintimba	Oui	Oui	Tradi	Oui	NA	Dans le village	50	M	Present	NA	NA	NA	Non	Oui	Non	Non	Non	Non	Non	Non	Non	Non	Non
Kayes	Sadiola	Tintimba	Oui	Oui	Tradi	Oui	NA	Dans le village	6	F	Present	Non	Aucune	Oui	Non	Oui	Non	Non	Non	Non	Non	Non	Non	Non	Non
Kayes	Sadiola	Tintimba	Oui	Oui	Tradi	Oui	NA	Dans le village	5	M	Absent	Non	NA	NA	Non examiné	Non	NA	NA	NA	NA	NA	NA	NA	NA	NA
Kayes	Sadiola	Tintimba	Oui	Oui	Tradi	Oui	NA	Dans le village	0	M	Present	NA	NA	NA	Non examiné	Non	NA	NA	NA	NA	NA	NA	NA	NA	NA
Kayes	Sadiola	Tintimba	Oui	Oui	Tradi	Oui	NA	Dans le village	10	M	Present	Oui	NA	NA	Non	Oui	Non	Non	Non	Non	Non	Non	Non	Non	Non
Kayes	Sadiola	Tintimba	Oui	Oui	Tradi	Oui	NA	Dans le village	9	F	Present	Non	Aucune	Oui	Oui	Oui	Oui	Non	Non	NA					Non
Kayes	Sadiola	Tintimba	Oui	Oui	Tradi	Oui	NA	Dans le village	30	F	Absent	NA	NA	NA	Non examiné	Non	NA	NA	NA	NA	NA	NA	NA	NA	NA
Kayes	Sadiola	Tintimba	Oui	Oui	Améliorée/moderne	Oui	Oui	Dans le village	0	M	Present	NA	NA	NA	Non examiné	Non	NA	NA	NA	NA	NA	NA	NA	NA	NA
Kayes	Sadiola	Tintimba	Oui	Oui	Améliorée/moderne	Oui	Oui	Dans le village	3	F	Present	NA	Aucune	Oui	Non	Oui	Non	Non	Non	Non	Non	Non	Non	Non	Non
Kayes	Sadiola	Tintimba	Oui	Oui	Améliorée/moderne	Oui	Oui	Dans le village	53	F	Present	NA	NA	NA	Non	Oui	Non	Non	Non	Non	Non	Non	Non	Non	Non
Kayes	Sadiola	Tintimba	Oui	Oui	Améliorée/moderne	Oui	Oui	Dans le village	5	M	Present	Non	Aucune	Oui	Non	Oui	Non	Non	Non	Non	Non	Non	Non	Non	Non
Kayes	Sadiola	Tintimba	Oui	Oui	Améliorée/moderne	Oui	Oui	Dans le village	26	F	Present	NA	NA	NA	Non	Oui	Non	Non	Non	Non	Non	Non	Non	Non	Non
Kayes	Sadiola	Tintimba	Oui	Oui	Améliorée/moderne	Oui	Oui	Dans le village	40	M	Absent	NA	NA	NA	Non examiné	Non	NA	NA	NA	NA	NA	NA	NA	NA	NA
Kayes	Sadiola	Tintimba	Oui	Oui	Tradi	Oui	NA	Dans le village	35	M	Present	NA	NA	NA	Non	Oui	Non	Non	Non	Non	Non	Non	Non	Non	Non
Kayes	Sadiola	Tintimba	Oui	Oui	Tradi	Oui	NA	Dans le village	40	F	Present	NA	NA	NA	Non	Oui	Non	Non	Non	Non	Non	Non	Non	Non	Non
Kayes	Sadiola	Tintimba	Oui	Oui	Tradi	Oui	NA	Dans le village	70	M	Present	NA	NA	NA	Non	Oui	Non	Non	Non	Non	Non	Non	Non	Non	Non
Kayes	Sadiola	Tintimba	Oui	Oui	Tradi	Oui	NA	Dans le village	5	M	Present	Non	Aucune	Oui	Non	Oui	Non	Non	Non	Non	Non	Non	Non	Non	Non
Kayes	Sadiola	Tintimba	Oui	Oui	Tradi	Oui	NA	Dans le village	50	M	Present	NA	NA	NA	Non	Oui	Non	Non	Non	Non	Non	Non	Non	Non	Non
Kayes	Sadiola	Tintimba	Oui	Oui	Tradi	Oui	NA	Dans le village	27	F	Ecole	NA	NA	NA	Non examiné	Non	NA	NA	NA	NA	NA	NA	NA	NA	NA
Kayes	Sadiola	Tintimba	Oui	Oui	Améliorée/moderne	Oui	Oui	Dans le village	35	M	Present	NA	NA	NA	Non	Oui	Non	Non	Non	Non	Non	Non	Non	Non	Non
Kayes	Sadiola	Tintimba	Oui	Oui	Améliorée/moderne	Oui	Oui	Dans le village	1	M	Present	NA	Nasale	Non	Non	Oui	Non	Non	Non	Non	Non	Non	Non	Non	Non
Kayes	Sadiola	Tintimba	Oui	Oui	Améliorée/moderne	Oui	Oui	Dans le village	4	M	Present	NA	Aucune	Oui	Non	Oui	Non	Non	Non	Non	Non	Non	Non	Non	Non
Kayes	Sadiola	Tintimba	Oui	Oui	Améliorée/moderne	Oui	Oui	Dans le village	27	M	Present	NA	NA	NA	Non	Oui	Non	Non	Non	Non	Non	Non	Non	Non	Non
Kayes	Sadiola	Tintimba	Oui	Oui	Améliorée/moderne	Oui	Oui	Dans le village	6	M	Present	Non	Aucune	Oui	Non	Oui	Non	Non	Non	Non	Non	Non	Non	Non	Non
Kayes	Sadiola	Tintimba	Oui	Oui	Améliorée/moderne	Oui	Oui	Dans le village	62	F	Ecole	NA	NA	NA	Non examiné	Non	NA	NA	NA	NA	NA	NA	NA	NA	NA
Kayes	Sadiola	Tintimba	Oui	Oui	Améliorée/moderne	Oui	Oui	Dans le village	24	F	Present	NA	NA	NA	Non	Oui	Non	Non	Non	Non	Non	Non	Non	Non	Non
Kayes	Sadiola	Tintimba	Oui	Oui	Améliorée/moderne	Oui	Oui	Dans le village	4	M	Present	NA	Aucune	Oui	Non	Oui	Non	Non	Non	Non	Non	Non	Non	Non	Non
Kayes	Sadiola	Tintimba	Oui	Oui	Améliorée/moderne	Oui	Oui	Dans le village	43	M	Absent	NA	NA	NA	Non examiné	Non	NA	NA	NA	NA	NA	NA	NA	NA	NA
Kayes	Sadiola	Tintimba	Oui	Oui	Améliorée/moderne	Oui	Oui	Dans le village	40	F	Ecole	NA	NA	NA	Non examiné	Non	NA	NA	NA	NA	NA	NA	NA	NA	NA
Kayes	Goussela	Goussela	Oui	Oui	Améliorée/moderne	Oui	Oui	Dans le village	44	F	Absent	NA	NA	NA	Non examiné	Non	NA	NA	NA	NA	NA	NA	NA	NA	NA
Kayes	Goussela	Goussela	Oui	Oui	Améliorée/moderne	Oui	Oui	Dans le village	18	F	Present	NA	NA	NA	Non	Oui	Non	Non	Non	Non	Non	Non	Non	Non	Non
Kayes	Goussela	Goussela	Oui	Oui	Améliorée/moderne	Oui	Oui	Dans le village	59	M	Absent	NA	NA	NA	Non examiné	Non	NA	NA	NA	NA	NA	NA	NA	NA	NA
Kayes	Goussela	Goussela	Oui	Oui	Améliorée/moderne	Oui	Oui	Dans le village	71	M	Present	NA	NA	NA	Non	Oui	Non	Non	Non	Non	Non	Non	Non	Non	Non
Kayes	Goussela	Goussela	Oui	Oui	Améliorée/moderne	Oui	Oui	Dans le village	62	F	Present	NA	NA	NA	Non	Oui	Non	Non	Non	Non	Non	Non	Non	Non	Non
Kayes	Goussela	Goussela	Oui	Oui	Améliorée/moderne	Oui	Oui	Dans le village	51	F	Present	NA	NA	NA	Non	Oui	Non	Non	Non	Non	Non	Non	Non	Non	Non
Kayes	Goussela	Goussela	Oui	Oui	Améliorée/moderne	Oui	Oui	Dans le village	68	M	Present	NA	NA	NA	Non	Oui	Non	Non	Non	Non	Non	Non	Non	Non	Non
Kayes	Goussela	Goussela	Oui	Oui	Améliorée/moderne	Oui	Oui	Dans le village	49	F	Absent	NA	NA	NA	Non examiné	Non	NA	NA	NA	NA	NA	NA	NA	NA	NA
Kayes	Goussela	Goussela	Oui	Oui	Améliorée/moderne	Oui	Oui	Dans le village	68	M	Present	NA	NA	NA	Non	Oui	Non	Non	Non	Non	Non	Non	Non	Non	Non
Kayes	Goussela	Goussela	Oui	Oui	Améliorée/moderne	Oui	Oui	Dans le village	49	F	Present	NA	NA	NA	Non	Oui	Non	Non	Non	Non	Non	Non	Non	Non	Non
Kayes	Goussela	Goussela	Oui	Oui	Améliorée/moderne	Oui	Oui	Dans le village	57	M	Absent	NA	NA	NA	Non examiné	Non	NA	NA	NA	NA	NA	NA	NA	NA	NA
Kayes	Goussela	Goussela	Oui	Oui	Améliorée/moderne	Oui	Oui	Dans le village	14	F	Present	Oui	NA	NA	Non	Oui	Non	Non	Non	Non	Non	Non	Non	Non	Non
Kayes	Goussela	Goussela	Oui	Oui	Améliorée/moderne	Oui	Oui	Dans le village	56	M	Absent	NA	NA	NA	Non examiné	Non	NA	NA	NA	NA	NA	NA	NA	NA	NA
Kayes	Goussela	Goussela	Oui	Oui	Améliorée/moderne	Oui	Oui	Dans le village	18	M	Present	NA	NA	NA	Non	Oui	Non	Non	Non	Non	Non	Non	Non	Non	Non
Kayes	Goussela	Goussela	Oui	Oui	Améliorée/moderne	Oui	Oui	Dans le village	35	F	Absent	NA	NA	NA	Non examiné	Non	NA	NA	NA	NA	NA	NA	NA	NA	NA
Kayes	Goussela	Goussela	Oui	Oui	Améliorée/moderne	Oui	Oui	Dans le village	46	F	Present	NA	NA	NA	Non	Oui	Non	Non	Non	Non	Non	Non	Non	Non	Non
Kayes	Goussela	Goussela	Oui	Oui	Améliorée/moderne	Oui	Oui	Dans le village	5	F	Present	Non	Aucune	Oui	Non	Oui	Non	Non	Non	Non	Non	Non	Non	Non	Non
Kayes	Goussela	Goussela	Oui	Oui	Améliorée/moderne	Oui	Oui	Dans le village	15	F	Present	NA	NA	NA	Non	Oui	Non	Non	Non	Non	Non	Non	Non	Non	Non
Kayes	Goussela	Goussela	Oui	Oui	Améliorée/moderne	Oui	Oui	Dans le village	7	F	Present	Oui	Aucune	Oui	Non	Oui	Non	Non	Non	Non	Non	Non	Non	Non	Non
Kayes	Goussela	Goussela	Oui	Oui	Améliorée/moderne	Oui	Oui	Dans le village	11	F	Present	Oui	NA	NA	Non	Oui	Non	Non	Non	Non	Non	Non	Non	Non	Non
Kayes	Goussela	Goussela	Oui	Oui	Améliorée/moderne	Oui	Oui	Dans le village	43	F	Absent	NA	NA	NA	Non examiné	Non	NA	NA	NA	NA	NA	NA	NA	NA	NA
Kayes	Goussela	Goussela	Oui	Oui	Améliorée/moderne	Oui	Oui	Dans le village	16	F	Present	NA	NA	NA	Non	Oui	Non	Non	Non	Non	Non	Non	Non	Non	Non
Kayes	Goussela	Goussela	Oui	Oui	Améliorée/moderne	Oui	Oui	Dans le village	52	F	Present	NA	NA	NA	Non	Oui	Non	Non	Non	Non	Non	Non	Non	Non	Non
Kayes	Goussela	Goussela	Oui	Oui	Améliorée/moderne	Oui	Oui	Dans le village	66	M	Absent	NA	NA	NA	Non examiné	Non	NA	NA	NA	NA	NA	NA	NA	NA	NA
Kayes	Goussela	Goussela	Oui	Oui	Améliorée/moderne	Oui	Oui	Dans le village	27	M	Present	NA	NA	NA	Non	Oui	Non	Non	Non	Non	Non	Non	Non	Non	Non
Kayes	Goussela	Goussela	Oui	Oui	Améliorée/moderne	Oui	Oui	Dans le village	3	F	Present	NA	Nasale	Non	Non	Oui	Non	Non	Non	Non	Non	Non	Non	Non	Non
Kayes	Goussela	Goussela	Oui	Oui	Améliorée/moderne	Oui	Oui	Dans le village	19	F	Present	NA	NA	NA	Non	Oui	Non	Non	Non	Non	Non	Non	Non	Non	Non
Kayes	Goussela	Goussela	Oui	Oui	Améliorée/moderne	Oui	Oui	Dans le village	0	F	Present	NA	NA	NA	Non examiné	Non	NA	NA	NA	NA	NA	NA	NA	NA	NA
Kayes	Goussela	Goussela	Oui	Oui	Améliorée/moderne	Oui	Oui	Dans le village	34	M	Absent	NA	NA	NA	Non examiné	Non	NA	NA	NA	NA	NA	NA	NA	NA	NA
Kayes	Goussela	Goussela	Oui	Oui	Améliorée/moderne	Oui	Oui	Dans le village	23	F	Present	NA	NA	NA	Non	Oui	Non	Non	Non	Non	Non	Non	Non	Non	Non
Kayes	Goussela	Goussela	Oui	Oui	Améliorée/moderne	Oui	Oui	Dans le village	24	M	Present	NA	NA	NA	Non	Oui	Non	Non	Non	Non	Non	Non	Non	Non	Non
Kayes	Goussela	Goussela	Oui	Oui	Améliorée/moderne	Oui	Oui	Dans le village	0	F	Absent	NA	NA	NA	Non examiné	Non	NA	NA	NA	NA	NA	NA	NA	NA	NA
Kayes	Goussela	Goussela	Oui	Oui	Améliorée/moderne	Oui	Oui	Dans le village	26	F	Absent	NA	NA	NA	Non examiné	Non	NA	NA	NA	NA	NA	NA	NA	NA	NA
Kayes	Goussela	Goussela	Oui	Oui	Améliorée/moderne	Oui	Oui	Dans le village	35	F	Present	NA	NA	NA	Non	Oui	Non	Non	Non	Non	Non	Non	Non	Non	Non
Kayes	Goussela	Goussela	Oui	Oui	Améliorée/moderne	Oui	Oui	Dans le village	5	F	Present	Non	Nasale	Non	Oui	Oui	Oui	Non	Non	NA					Non
Kayes	Goussela	Goussela	Oui	Oui	Améliorée/moderne	Oui	Oui	Dans le village	41	F	Present	NA	NA	NA	Non	Oui	Non	Non	Non	Non	Non	Non	Non	Non	Non
Kayes	Goussela	Goussela	Oui	Oui	Améliorée/moderne	Oui	Oui	Dans le village	56	M	Present	NA	NA	NA	Non	Oui	Non	Non	Non	Non	Non	Non	Non	Non	Non
Kayes	Goussela	Goussela	Oui	Oui	Améliorée/moderne	Oui	Oui	Dans le village	67	F	Present	NA	NA	NA	Non	Oui	Non	Non	Non	Non	Non	Non	Non	Non	Non
Kayes	Goussela	Goussela	Oui	Oui	Tradi	Oui	NA	Dans le village	25	F	Present	NA	NA	NA	Non	Oui	Non	Non	Non	Non	Non	Non	Non	Non	Non
Kayes	Goussela	Goussela	Oui	Oui	Tradi	Oui	NA	Dans le village	8	M	Absent	Oui	NA	NA	Non examiné	Non	NA	NA	NA	NA	NA	NA	NA	NA	NA
Kayes	Goussela	Goussela	Oui	Oui	Tradi	Oui	NA	Dans le village	58	M	Absent	NA	NA	NA	Non examiné	Non	NA	NA	NA	NA	NA	NA	NA	NA	NA
Kayes	Goussela	Goussela	Oui	Oui	Tradi	Oui	NA	Dans le village	40	F	Absent	NA	NA	NA	Non examiné	Non	NA	NA	NA	NA	NA	NA	NA	NA	NA
Kayes	Goussela	Goussela	Oui	Oui	Tradi	Oui	NA	Dans le village	44	F	Absent	NA	NA	NA	Non examiné	Non	NA	NA	NA	NA	NA	NA	NA	NA	NA
Kayes	Goussela	Goussela	Oui	Oui	Tradi	Oui	NA	Dans le village	10	M	Absent	Oui	NA	NA	Non examiné	Non	NA	NA	NA	NA	NA	NA	NA	NA	NA
Kayes	Goussela	Goussela	Oui	Oui	Améliorée/moderne	Oui	Oui	Dans le village	23	M	Absent	NA	NA	NA	Non examiné	Non	NA	NA	NA	NA	NA	NA	NA	NA	NA
Kayes	Goussela	Goussela	Oui	Oui	Tradi	Oui	NA	Dans le village	34	M	Absent	NA	NA	NA	Non examiné	Non	NA	NA	NA	NA	NA	NA	NA	NA	NA
Kayes	Goussela	Goussela	Oui	Oui	Tradi	Oui	NA	Dans le village	22	F	Absent	NA	NA	NA	Non examiné	Non	NA	NA	NA	NA	NA	NA	NA	NA	NA
Kayes	Goussela	Goussela	Oui	Oui	Améliorée/moderne	Oui	Oui	Dans le village	51	M	Absent	NA	NA	NA	Non examiné	Non	NA	NA	NA	NA	NA	NA	NA	NA	NA
Kayes	Goussela	Goussela	Oui	Oui	Améliorée/moderne	Oui	Oui	Dans le village	49	F	Present	NA	NA	NA	Non	Oui	Non	Non	Non	Non	Non	Non	Non	Non	Non
Kayes	Goussela	Goussela	Oui	Oui	Améliorée/moderne	Oui	Oui	Dans le village	4	M	Present	NA	Nasale	Non	Non	Oui	Non	Non	Non	Non	Non	Non	Non	Non	Non
Kayes	Goussela	Goussela	Oui	Oui	Améliorée/moderne	Oui	Oui	Dans le village	42	F	Present	NA	NA	NA	Non	Oui	Non	Non	Non	Non	Non	Non	Non	Non	Non
Kayes	Goussela	Goussela	Oui	Oui	Améliorée/moderne	Oui	Oui	Dans le village	11	F	Present	Oui	NA	NA	Non	Oui	Non	Non	Non	Non	Non	Non	Non	Non	Non
Kayes	Goussela	Goussela	Oui	Oui	Améliorée/moderne	Oui	Oui	Dans le village	14	M	Present	Oui	NA	NA	Non	Oui	Non	Non	Non	Non	Non	Non	Non	Non	Non
Kayes	Goussela	Goussela	Oui	Oui	Améliorée/moderne	Oui	Oui	Dans le village	36	F	Absent	NA	NA	NA	Non examiné	Non	NA	NA	NA	NA	NA	NA	NA	NA	NA
Kayes	Goussela	Goussela	Oui	Oui	Améliorée/moderne	Oui	Oui	Dans le village	31	F	Absent	NA	NA	NA	Non examiné	Non	NA	NA	NA	NA	NA	NA	NA	NA	NA
Kayes	Goussela	Goussela	Oui	Oui	Améliorée/moderne	Oui	Oui	Dans le village	5	F	Present	Non	Aucune	Oui	Non	Oui	Non	Non	Non	Non	Non	Non	Non	Non	Non
Kayes	Goussela	Goussela	Oui	Oui	Améliorée/moderne	Oui	Oui	Dans le village	32	F	Present	NA	NA	NA	Non	Oui	Non	Non	Non	Non	Non	Non	Non	Non	Non
Kayes	Goussela	Goussela	Oui	Oui	Améliorée/moderne	Oui	Oui	Dans le village	2	F	Present	NA	Aucune	Oui	Non	Oui	Non	Non	Non	Non	Non	Non	Non	Non	Non
Kayes	Goussela	Goussela	Oui	Oui	Améliorée/moderne	Oui	Oui	Dans le village	7	M	Present	Non	Aucune	Oui	Non	Oui	Non	Non	Non	Non	Non	Non	Non	Non	Non
Kayes	Goussela	Goussela	Oui	Oui	Améliorée/moderne	Oui	Oui	Dans le village	47	M	Absent	NA	NA	NA	Non examiné	Non	NA	NA	NA	NA	NA	NA	NA	NA	NA
Kayes	Goussela	Goussela	Oui	Oui	Améliorée/moderne	Oui	Oui	Dans le village	56	M	Absent	NA	NA	NA	Non examiné	Non	NA	NA	NA	NA	NA	NA	NA	NA	NA
Kayes	Goussela	Goussela	Oui	Oui	Améliorée/moderne	Oui	Oui	Dans le village	17	F	Present	NA	NA	NA	Non	Oui	Non	Non	Non	Non	Non	Non	Non	Non	Non
Kayes	Goussela	Goussela	Oui	Oui	Améliorée/moderne	Oui	Oui	Dans le village	16	F	Present	NA	NA	NA	Non	Oui	Non	Non	Non	Non	Non	Non	Non	Non	Non
Kayes	Goussela	Goussela	Oui	Oui	Améliorée/moderne	Oui	Oui	Dans le village	28	M	Present	NA	NA	NA	Non	Oui	Non	Non	Non	Non	Non	Non	Non	Non	Non
Kayes	Goussela	Goussela	Oui	Oui	Améliorée/moderne	Oui	Oui	Dans le village	0	F	Present	NA	NA	NA	Non examiné	Non	NA	NA	NA	NA	NA	NA	NA	NA	NA
Kayes	Goussela	Goussela	Oui	Oui	Améliorée/moderne	Oui	Oui	Dans le village	30	F	Absent	NA	NA	NA	Non examiné	Non	NA	NA	NA	NA	NA	NA	NA	NA	NA
Kayes	Goussela	Goussela	Oui	Oui	Améliorée/moderne	Oui	Oui	Dans le village	29	F	Present	NA	NA	NA	Non	Oui	Non	Non	Non	Non	Non	Non	Non	Non	Non
Kayes	Goussela	Goussela	Oui	Oui	Améliorée/moderne	Oui	Oui	Dans le village	12	F	Present	Non	NA	NA	Non	Oui	Non	Non	Non	Non	Non	Non	Non	Non	Non
Kayes	Goussela	Goussela	Oui	Oui	Améliorée/moderne	Oui	Oui	Dans le village	45	M	Absent	NA	NA	NA	Non examiné	Non	NA	NA	NA	NA	NA	NA	NA	NA	NA
Kayes	Goussela	Goussela	Oui	Oui	Améliorée/moderne	Oui	Oui	Dans le village	35	F	Absent	NA	NA	NA	Non examiné	Non	NA	NA	NA	NA	NA	NA	NA	NA	NA
Kayes	Goussela	Goussela	Oui	Oui	Améliorée/moderne	Oui	Oui	Dans le village	17	F	Present	NA	NA	NA	Non	Oui	Non	Non	Non	Non	Non	Non	Non	Non	Non
Kayes	Goussela	Goussela	Oui	Oui	Améliorée/moderne	Oui	Oui	Dans le village	7	M	Present	Non	Aucune	Oui	Non	Oui	Non	Non	Non	Non	Non	Non	Non	Non	Non
Kayes	Goussela	Goussela	Oui	Oui	Améliorée/moderne	Oui	Oui	Dans le village	43	M	Absent	NA	NA	NA	Non examiné	Non	NA	NA	NA	NA	NA	NA	NA	NA	NA
Kayes	Goussela	Goussela	Oui	Oui	Améliorée/moderne	Oui	Oui	Dans le village	40	F	Present	NA	NA	NA	Non	Oui	Non	Non	Non	Non	Non	Non	Non	Non	Non
Kayes	Goussela	Goussela	Oui	Oui	Améliorée/moderne	Oui	Oui	Dans le village	11	M	Present	Oui	NA	NA	Non	Oui	Non	Non	Non	Non	Non	Non	Non	Non	Non
Kayes	Goussela	Goussela	Oui	Oui	Améliorée/moderne	Oui	Oui	Dans le village	8	M	Present	Oui	Aucune	Oui	Non	Oui	Non	Non	Non	Non	Non	Non	Non	Non	Non
Kayes	Goussela	Goussela	Oui	Oui	Améliorée/moderne	Oui	Oui	Dans le village	10	M	Present	Oui	NA	NA	Non	Oui	Non	Non	Non	Non	Non	Non	Non	Non	Non
Kayes	Goussela	Goussela	Oui	Oui	Améliorée/moderne	Oui	Oui	Dans le village	30	M	Present	NA	NA	NA	Non	Oui	Non	Non	Non	Non	Non	Non	Non	Non	Non
Kayes	Goussela	Goussela	Oui	Oui	Améliorée/moderne	Oui	Oui	Dans le village	5	M	Present	Non	Aucune	Oui	Non	Oui	Non	Non	Non	Non	Non	Non	Non	Non	Non
Kayes	Goussela	Goussela	Oui	Oui	Améliorée/moderne	Oui	Oui	Dans le village	26	F	Present	NA	NA	NA	Non	Oui	Non	Non	Non	Non	Non	Non	Non	Non	Non
Kayes	Goussela	Goussela	Oui	Oui	Améliorée/moderne	Oui	Oui	Dans le village	27	M	Present	NA	NA	NA	Non	Oui	Non	Non	Non	Non	Non	Non	Non	Non	Non
Kayes	Goussela	Goussela	Oui	Oui	Améliorée/moderne	Oui	Oui	Dans le village	18	F	Present	NA	NA	NA	Non	Oui	Non	Non	Non	Non	Non	Non	Non	Non	Non
Kayes	Goussela	Goussela	Oui	Oui	Améliorée/moderne	Oui	Oui	Dans le village	62	M	Absent	NA	NA	NA	Non examiné	Non	NA	NA	NA	NA	NA	NA	NA	NA	NA
Kayes	Goussela	Goussela	Oui	Oui	Améliorée/moderne	Oui	Oui	Dans le village	51	F	Absent	NA	NA	NA	Non examiné	Non	NA	NA	NA	NA	NA	NA	NA	NA	NA
Kayes	Goussela	Goussela	Oui	Oui	Tradi	Oui	NA	Dans le village	25	M	Absent	NA	NA	NA	Non examiné	Non	NA	NA	NA	NA	NA	NA	NA	NA	NA
Kayes	Goussela	Goussela	Oui	Oui	Tradi	Oui	NA	Dans le village	17	F	Absent	NA	NA	NA	Non examiné	Non	NA	NA	NA	NA	NA	NA	NA	NA	NA
Kayes	Goussela	Goussela	Oui	Oui	Tradi	Oui	NA	Dans le village	8	M	Present	Oui	Aucune	Oui	Non	Oui	Non	Non	Non	Non	Non	Non	Non	Non	Non
Kayes	Goussela	Goussela	Oui	Oui	Tradi	Oui	NA	Dans le village	54	F	Present	NA	NA	NA	Non	Oui	Non	Non	Non	Non	Non	Non	Non	Non	Non
Kayes	Goussela	Goussela	Oui	Oui	Tradi	Oui	NA	Dans le village	68	M	Absent	NA	NA	NA	Non examiné	Non	NA	NA	NA	NA	NA	NA	NA	NA	NA
Kayes	Goussela	Goussela	Oui	Oui	Tradi	Oui	NA	Dans le village	56	F	Present	NA	NA	NA	Non	Oui	Non	Non	Non	Non	Non	Non	Non	Non	Non
Kayes	Goussela	Goussela	Oui	Oui	Tradi	Oui	NA	Dans le village	44	M	Absent	NA	NA	NA	Non examiné	Non	NA	NA	NA	NA	NA	NA	NA	NA	NA
Kayes	Goussela	Goussela	Oui	Oui	Tradi	Oui	NA	Dans le village	7	M	Present	Oui	Aucune	Oui	Non	Oui	Non	Non	Non	Non	Non	Non	Non	Non	Non
Kayes	Goussela	Goussela	Oui	Oui	Tradi	Oui	NA	Dans le village	27	M	Present	NA	NA	NA	Non	Oui	Non	Non	Non	Non	Non	Non	Non	Non	Non
Kayes	Goussela	Goussela	Oui	Oui	Tradi	Oui	NA	Dans le village	16	M	Present	NA	NA	NA	Non	Oui	Non	Non	Non	Non	Non	Non	Non	Non	Non
Kayes	Goussela	Goussela	Oui	Oui	Tradi	Oui	NA	Dans le village	6	F	Present	Non	Aucune	Oui	Oui	Oui	Oui	Non	Non	NA	NA	NA	NA	NA	Non
Kayes	Goussela	Goussela	Oui	Oui	Tradi	Oui	NA	Dans le village	9	F	Present	Oui	Aucune	Oui	Non	Oui	Non	Non	Non	Non	Non	Non	Non	Non	Non
Kayes	Goussela	Goussela	Oui	Oui	Améliorée/moderne	Oui	Oui	Dans le village	1	M	Present	NA	Nasale	Non	Non	Oui	Non	Non	Non	Non	Non	Non	Non	Non	Non
Kayes	Goussela	Goussela	Oui	Oui	Améliorée/moderne	Oui	Oui	Dans le village	33	F	Absent	NA	NA	NA	Non examiné	Non	NA	NA	NA	NA	NA	NA	NA	NA	NA
Kayes	Goussela	Goussela	Oui	Oui	Améliorée/moderne	Oui	Oui	Dans le village	47	M	Absent	NA	NA	NA	Non examiné	Non	NA	NA	NA	NA	NA	NA	NA	NA	NA
Kayes	Goussela	Goussela	Oui	Oui	Améliorée/moderne	Oui	Oui	Dans le village	6	M	Present	Non	Aucune	Oui	Non	Oui	Non	Non	Non	Non	Non	Non	Non	Non	Non
Kayes	Goussela	Goussela	Oui	Oui	Améliorée/moderne	Oui	Oui	Dans le village	4	M	Present	NA	Aucune	Oui	Non	Oui	Non	Non	Non	Non	Non	Non	Non	Non	Non
Kayes	Goussela	Goussela	Oui	Oui	Améliorée/moderne	Oui	Oui	Dans le village	30	F	Present	NA	NA	NA	Non	Oui	Non	Non	Non	Non	Non	Non	Non	Non	Non
Kayes	Goussela	Goussela	Oui	Oui	Améliorée/moderne	Oui	Oui	Dans le village	3	F	Present	NA	Aucune	Oui	Non	Oui	Non	Non	Non	Non	Non	Non	Non	Non	Non
Kayes	Goussela	Goussela	Oui	Oui	Tradi	Oui	NA	Dans le village	24	F	Present	NA	NA	NA	Non	Oui	Non	Non	Non	Non	Non	Non	Non	Non	Non
Kayes	Goussela	Goussela	Oui	Oui	Tradi	Oui	NA	Dans le village	2	M	Present	NA	Nasale	Non	Non	Oui	Non	Non	Non	Non	Non	Non	Non	Non	Non
Kayes	Goussela	Goussela	Oui	Oui	Tradi	Oui	NA	Dans le village	34	M	Absent	NA	NA	NA	Non examiné	Non	NA	NA	NA	NA	NA	NA	NA	NA	NA
Kayes	Goussela	Goussela	Oui	Oui	Tradi	Oui	NA	Dans le village	5	M	Present	Non	Aucune	Oui	Non	Oui	Non	Non	Non	Non	Non	Non	Non	Non	Non
Kayes	Goussela	Goussela	Oui	Oui	Améliorée/moderne	Oui	Oui	Dans le village	47	F	Present	NA	NA	NA	Non	Oui	Non	Non	Non	Non	Non	Non	Non	Non	Non
Kayes	Goussela	Goussela	Oui	Oui	Améliorée/moderne	Oui	Oui	Dans le village	57	F	Present	NA	NA	NA	Non	Oui	Non	Non	Non	Non	Non	Non	Non	Non	Non
Kayes	Goussela	Goussela	Oui	Oui	Améliorée/moderne	Oui	Oui	Dans le village	65	M	Present	NA	NA	NA	Non	Oui	Non	Non	Non	Non	Non	Non	Non	Non	Non
Kayes	Goussela	Goussela	Oui	Oui	Améliorée/moderne	Oui	Oui	Dans le village	35	F	Present	NA	NA	NA	Non	Oui	Non	Non	Non	Non	Non	Non	Non	Non	Non
Kayes	Goussela	Goussela	Oui	Oui	Améliorée/moderne	Oui	Oui	Dans le village	37	F	Present	NA	NA	NA	Non	Oui	Non	Non	Non	Non	Non	Non	Non	Non	Non
Kayes	Goussela	Goussela	Oui	Oui	Améliorée/moderne	Oui	Oui	Dans le village	9	F	Present	Non	Aucune	Oui	Non	Oui	Non	Non	Non	Non	Non	Non	Non	Non	Non
Kayes	Goussela	Goussela	Oui	Oui	Améliorée/moderne	Oui	Oui	Dans le village	4	F	Present	NA	Aucune	Oui	Non	Oui	Non	Non	Non	Non	Non	Non	Non	Non	Non
Kayes	Goussela	Goussela	Oui	Oui	Améliorée/moderne	Oui	Oui	Dans le village	5	M	Present	Non	Aucune	Oui	Non	Oui	Non	Non	Non	Non	Non	Non	Non	Non	Non
Kayes	Goussela	Goussela	Oui	Oui	Améliorée/moderne	Oui	Oui	Dans le village	5	M	Present	Non	Aucune	Oui	Non	Oui	Non	Non	Non	Non	Non	Non	Non	Non	Non
Kayes	Goussela	Goussela	Oui	Oui	Améliorée/moderne	Oui	Oui	Dans le village	26	F	Present	NA	NA	NA	Non	Oui	Non	Non	Non	Non	Non	Non	Non	Non	Non
Kayes	Goussela	Goussela	Oui	Oui	Améliorée/moderne	Oui	Oui	Dans le village	6	M	Present	Non	Aucune	Oui	Non	Oui	Non	Non	Non	Non	Non	Non	Non	Non	Non
Kayes	Goussela	Goussela	Oui	Oui	Améliorée/moderne	Oui	Oui	Dans le village	30	F	Absent	NA	NA	NA	Non examiné	Non	NA	NA	NA	NA	NA	NA	NA	NA	NA
Kayes	Ambedi kore	Ambedi kore	Oui	Oui	Améliorée/moderne	Oui	Oui	Dans le village	38	F	Absent	NA	NA	NA	Non examiné	Non	NA	NA	NA	NA	NA	NA	NA	NA	NA
Kayes	Ambedi kore	Ambedi kore	Oui	Oui	Améliorée/moderne	Oui	Oui	Dans le village	50	M	Absent	NA	NA	NA	Non examiné	Non	NA	NA	NA	NA	NA	NA	NA	NA	NA
Kayes	Ambedi kore	Ambedi kore	Oui	Oui	Améliorée/moderne	Oui	Oui	Dans le village	45	M	Present	NA	NA	NA	Non	Oui	Non	Non	Non	Non	Non	Non	Non	Non	Non
Kayes	Ambedi kore	Ambedi kore	Oui	Oui	Améliorée/moderne	Oui	Oui	Dans le village	10	M	Present	Non	NA	NA	Non	Oui	Non	Non	Non	Non	Non	Non	Non	Non	Non
Kayes	Ambedi kore	Ambedi kore	Oui	Oui	Améliorée/moderne	Oui	Oui	Dans le village	27	F	Absent	NA	NA	NA	Non examiné	Non	NA	NA	NA	NA	NA	NA	NA	NA	NA
Kayes	Ambedi kore	Ambedi kore	Oui	Oui	Tradi	Oui	NA	Dans le village	20	F	Present	NA	NA	NA	Non	Oui	Non	Non	Non	Non	Non	Non	Non	Non	Non
Kayes	Ambedi kore	Ambedi kore	Oui	Oui	Tradi	Oui	NA	Dans le village	62	M	Present	NA	NA	NA	Non	Oui	Non	Non	Non	Non	Non	Non	Non	Non	Non
Kayes	Ambedi kore	Ambedi kore	Oui	Oui	Tradi	Oui	NA	Dans le village	13	M	Present	Non	NA	NA	Non	Oui	Non	Non	Non	Non	Non	Non	Non	Non	Non
Kayes	Ambedi kore	Ambedi kore	Oui	Oui	Tradi	Oui	NA	Dans le village	25	M	Present	NA	NA	NA	Non	Oui	Non	Non	Non	Non	Non	Non	Non	Non	Non
Kayes	Ambedi kore	Ambedi kore	Oui	Oui	Tradi	Oui	NA	Dans le village	8	F	Present	Non	Aucune	Oui	Non	Oui	Non	Non	Non	Non	Non	Non	Non	Non	Non
Kayes	Ambedi kore	Ambedi kore	Oui	Oui	Tradi	Oui	NA	Dans le village	15	F	Present	NA	NA	NA	Non	Oui	Non	Non	Non	Non	Non	Non	Non	Non	Non
Kayes	Ambedi kore	Ambedi kore	Oui	Oui	Tradi	Oui	NA	Dans le village	50	F	Present	NA	NA	NA	Non	Oui	Non	Non	Non	Non	Non	Non	Non	Non	Non
Kayes	Ambedi kore	Ambedi kore	Oui	Oui	Tradi	Oui	NA	Dans le village	55	F	Present	NA	NA	NA	Non	Oui	Non	Non	Non	Non	Non	Non	Non	Non	Non
Kayes	Ambedi kore	Ambedi kore	Oui	Oui	Améliorée/moderne	Oui	Oui	Dans le village	60	M	Absent	NA	NA	NA	Non examiné	Non	NA	NA	NA	NA	NA	NA	NA	NA	NA
Kayes	Ambedi kore	Ambedi kore	Oui	Oui	Améliorée/moderne	Oui	Oui	Dans le village	57	F	Absent	NA	NA	NA	Non examiné	Non	NA	NA	NA	NA	NA	NA	NA	NA	NA
Kayes	Ambedi kore	Ambedi kore	Oui	Oui	Améliorée/moderne	Oui	Oui	Dans le village	5	F	Present	Non	Nasale	Non	Non	Oui	Non	Non	Non	Non	Non	Non	Non	Non	Non
Kayes	Ambedi kore	Ambedi kore	Oui	Oui	Améliorée/moderne	Oui	Oui	Dans le village	42	M	Absent	NA	NA	NA	Non examiné	Non	NA	NA	NA	NA	NA	NA	NA	NA	NA
Kayes	Ambedi kore	Ambedi kore	Oui	Oui	Améliorée/moderne	Oui	Oui	Dans le village	15	F	Present	NA	NA	NA	Non	Oui	Non	Non	Non	Non	Non	Non	Non	Non	Non
Kayes	Ambedi kore	Ambedi kore	Oui	Oui	Améliorée/moderne	Oui	Oui	Dans le village	66	F	Ecole	NA	NA	NA	Non examiné	Non	NA	NA	NA	NA	NA	NA	NA	NA	NA
Kayes	Ambedi kore	Ambedi kore	Oui	Oui	Améliorée/moderne	Oui	Oui	Dans le village	8	M	Present	Oui	Aucune	Oui	Non	Oui	Non	Non	Non	Non	Non	Non	Non	Non	Non
Kayes	Ambedi kore	Ambedi kore	Oui	Oui	Améliorée/moderne	Oui	Oui	Dans le village	6	M	Present	Non	Aucune	Oui	Non	Oui	Non	Non	Non	Non	Non	Non	Non	Non	Non
Kayes	Ambedi kore	Ambedi kore	Oui	Oui	Améliorée/moderne	Oui	Oui	Dans le village	30	F	Present	NA	NA	NA	Non	Oui	Non	Non	Non	Non	Non	Non	Non	Non	Non
Kayes	Ambedi kore	Ambedi kore	Oui	Oui	Améliorée/moderne	Oui	Oui	Dans le village	9	F	Present	Oui	Aucune	Oui	Non	Oui	Non	Non	Non	Non	Non	Non	Non	Non	Non
Kayes	Ambedi kore	Ambedi kore	Oui	Oui	Améliorée/moderne	Oui	Oui	Dans le village	34	M	Absent	NA	NA	NA	Non examiné	Non	NA	NA	NA	NA	NA	NA	NA	NA	NA
Kayes	Ambedi kore	Ambedi kore	Oui	Oui	Améliorée/moderne	Oui	Oui	Dans le village	5	F	Present	Non	Aucune	Oui	Non	Oui	Non	Non	Non	Non	Non	Non	Non	Non	Non
Kayes	Ambedi kore	Ambedi kore	Oui	Oui	Améliorée/moderne	Oui	Oui	Dans le village	1	F	Present	NA	Aucune	Oui	Non	Oui	Non	Non	Non	Non	Non	Non	Non	Non	Non
Kayes	Ambedi kore	Ambedi kore	Oui	Oui	Améliorée/moderne	Oui	Oui	Dans le village	24	F	Present	NA	NA	NA	Non	Oui	Non	Non	Non	Non	Non	Non	Non	Non	Non
Kayes	Ambedi kore	Ambedi kore	Oui	Oui	Améliorée/moderne	Oui	Oui	Dans le village	12	M	Present	Oui	NA	NA	Non	Oui	Non	Non	Non	Non	Non	Non	Non	Non	Non
Kayes	Ambedi kore	Ambedi kore	Oui	Oui	Améliorée/moderne	Oui	Oui	Dans le village	1	M	Present	NA	Aucune	Oui	Non	Oui	Non	Non	Non	Non	Non	Non	Non	Non	Non
Kayes	Ambedi kore	Ambedi kore	Oui	Oui	Améliorée/moderne	Oui	Oui	Dans le village	22	F	Present	NA	NA	NA	Non	Oui	Non	Non	Non	Non	Non	Non	Non	Non	Non
Kayes	Ambedi kore	Ambedi kore	Oui	Oui	Améliorée/moderne	Oui	Oui	Dans le village	5	M	Present	Non	Aucune	Oui	Non	Oui	Non	Non	Non	Non	Non	Non	Non	Non	Non
Kayes	Ambedi kore	Ambedi kore	Oui	Oui	Améliorée/moderne	Oui	Oui	Dans le village	4	M	Present	NA	Aucune	Oui	Non	Oui	Non	Non	Non	Non	Non	Non	Non	Non	Non
Kayes	Ambedi kore	Ambedi kore	Oui	Oui	Améliorée/moderne	Oui	Oui	Dans le village	40	F	Present	NA	NA	NA	Non	Oui	Non	Non	Non	Non	Non	Non	Non	Non	Non
Kayes	Ambedi kore	Ambedi kore	Oui	Oui	Améliorée/moderne	Oui	Oui	Dans le village	60	F	Present	NA	NA	NA	Non	Oui	Non	Non	Non	Non	Non	Non	Non	Non	Non
Kayes	Ambedi kore	Ambedi kore	Oui	Oui	Améliorée/moderne	Oui	Oui	Dans le village	46	F	Present	NA	NA	NA	Non	Oui	Non	Non	Non	Non	Non	Non	Non	Non	Non
Kayes	Ambedi kore	Ambedi kore	Oui	Oui	Améliorée/moderne	Oui	Oui	Dans le village	8	M	Present	Non	Aucune	Oui	Non	Oui	Non	Non	Non	Non	Non	Non	Non	Non	Non
Kayes	Ambedi kore	Ambedi kore	Oui	Oui	Améliorée/moderne	Oui	Oui	Dans le village	64	F	Present	NA	NA	NA	Non	Oui	Non	Non	Non	Non	Non	Non	Non	Non	Non
Kayes	Ambedi kore	Ambedi kore	Oui	Oui	Améliorée/moderne	Oui	Oui	Dans le village	72	M	Absent	NA	NA	NA	Non examiné	Non	NA	NA	NA	NA	NA	NA	NA	NA	NA
Kayes	Ambedi kore	Ambedi kore	Oui	Oui	Améliorée/moderne	Oui	Oui	Dans le village	20	F	Present	NA	NA	NA	Non	Oui	Non	Non	Non	Non	Non	Non	Non	Non	Non
Kayes	Ambedi kore	Ambedi kore	Oui	Oui	Améliorée/moderne	Oui	Oui	Dans le village	1	M	Present	NA	Aucune	Oui	Non	Oui	Non	Non	Non	Non	Non	Non	Non	Non	Non
Kayes	Ambedi kore	Ambedi kore	Oui	Oui	Améliorée/moderne	Oui	Oui	Dans le village	0	F	Present	NA	NA	NA	Non examiné	Non	NA	NA	NA	NA	NA	NA	NA	NA	NA
Kayes	Ambedi kore	Ambedi kore	Oui	Oui	Améliorée/moderne	Oui	Oui	Dans le village	4	M	Present	NA	Aucune	Oui	Non	Oui	Non	Non	Non	Non	Non	Non	Non	Non	Non
Kayes	Ambedi kore	Ambedi kore	Oui	Oui	Améliorée/moderne	Oui	Oui	Dans le village	13	M	Absent	Non	NA	NA	Non examiné	Non	NA	NA	NA	NA	NA	NA	NA	NA	NA
Kayes	Ambedi kore	Ambedi kore	Oui	Oui	Améliorée/moderne	Oui	Oui	Dans le village	35	F	Present	NA	NA	NA	Non	Oui	Non	Non	Non	Non	Non	Non	Non	Non	Non
Kayes	Ambedi kore	Ambedi kore	Oui	Oui	Améliorée/moderne	Oui	Oui	Dans le village	24	F	Present	NA	NA	NA	Non	Oui	Non	Non	Non	Non	Non	Non	Non	Non	Non
Kayes	Ambedi kore	Ambedi kore	Oui	Oui	Améliorée/moderne	Oui	Oui	Dans le village	25	M	Absent	NA	NA	NA	Non examiné	Non	NA	NA	NA	NA	NA	NA	NA	NA	NA
Kayes	Ambedi kore	Ambedi kore	Oui	Oui	Améliorée/moderne	Oui	Oui	Dans le village	55	M	Present	NA	NA	NA	Non	Oui	Non	Non	Non	Non	Non	Non	Non	Non	Non
Kayes	Ambedi kore	Ambedi kore	Oui	Oui	Améliorée/moderne	Oui	Oui	Dans le village	7	F	Present	Oui	Aucune	Oui	Non	Oui	Non	Non	Non	Non	Non	Non	Non	Non	Non
Kayes	Ambedi kore	Ambedi kore	Oui	Oui	Améliorée/moderne	Oui	Oui	Dans le village	43	F	Present	NA	NA	NA	Non	Oui	Non	Non	Non	Non	Non	Non	Non	Non	Non
Kayes	Ambedi kore	Ambedi kore	Oui	Oui	Améliorée/moderne	Oui	Oui	Dans le village	12	F	Present	Non	NA	NA	Non	Oui	Non	Non	Non	Non	Non	Non	Non	Non	Non
Kayes	Ambedi kore	Ambedi kore	Oui	Oui	Améliorée/moderne	Oui	Oui	Dans le village	21	F	Present	NA	NA	NA	Non	Oui	Non	Non	Non	Non	Non	Non	Non	Non	Non
Kayes	Ambedi kore	Ambedi kore	Oui	Oui	Améliorée/moderne	Oui	Oui	Dans le village	48	F	Present	NA	NA	NA	Non	Oui	Non	Non	Non	Non	Non	Non	Non	Non	Non
Kayes	Ambedi kore	Ambedi kore	Oui	Oui	Améliorée/moderne	Oui	Oui	Dans le village	60	M	Present	NA	NA	NA	Non	Oui	Non	Non	Non	Non	Non	Non	Non	Non	Non
Kayes	Ambedi kore	Ambedi kore	Oui	Oui	Améliorée/moderne	Oui	Oui	Dans le village	17	M	Absent	NA	NA	NA	Non examiné	Non	NA	NA	NA	NA	NA	NA	NA	NA	NA
Kayes	Ambedi kore	Ambedi kore	Oui	Oui	Améliorée/moderne	Oui	Oui	Dans le village	25	F	Present	NA	NA	NA	Non	Oui	Non	Non	Non	Non	Non	Non	Non	Non	Non
Kayes	Ambedi kore	Ambedi kore	Oui	Oui	Améliorée/moderne	Oui	Oui	Dans le village	11	M	Present	Non	NA	NA	Non	Oui	Non	Non	Non	Non	Non	Non	Non	Non	Non
Kayes	Ambedi kore	Ambedi kore	Oui	Oui	Améliorée/moderne	Oui	Oui	Dans le village	7	F	Present	Non	Aucune	Oui	Non	Oui	Non	Non	Non	Non	Non	Non	Non	Non	Non
Kayes	Ambedi kore	Ambedi kore	Oui	Oui	Améliorée/moderne	Oui	Oui	Dans le village	0	M	Present	NA	NA	NA	Non examiné	Non	NA	NA	NA	NA	NA	NA	NA	NA	NA
Kayes	Ambedi kore	Ambedi kore	Oui	Oui	Améliorée/moderne	Oui	Oui	Dans le village	4	M	Present	NA	Nasale	Non	Non	Oui	Non	Non	Non	Non	Non	Non	Non	Non	Non
Kayes	Ambedi kore	Ambedi kore	Oui	Oui	Améliorée/moderne	Oui	Oui	Dans le village	26	F	Present	NA	NA	NA	Non	Oui	Non	Non	Non	Non	Non	Non	Non	Non	Non
Kayes	Ambedi kore	Ambedi kore	Oui	Oui	Améliorée/moderne	Oui	Oui	Dans le village	46	M	Present	NA	NA	NA	Non	Oui	Non	Non	Non	Non	Non	Non	Non	Non	Non
Kayes	Ambedi kore	Ambedi kore	Oui	Oui	Améliorée/moderne	Oui	Oui	Dans le village	2	M	Present	NA	Nasale	Non	Non	Oui	Non	Non	Non	Non	Non	Non	Non	Non	Non
Kayes	Ambedi kore	Ambedi kore	Oui	Oui	Améliorée/moderne	Oui	Oui	Dans le village	4	M	Present	NA	Aucune	Oui	Non	Oui	Non	Non	Non	Non	Non	Non	Non	Non	Non
Kayes	Ambedi kore	Ambedi kore	Oui	Oui	Améliorée/moderne	Oui	Oui	Dans la concession	5	M	Present	Non	Aucune	Oui	Non	Oui	Non	Non	Non	Non	Non	Non	Non	Non	Non
Kayes	Ambedi kore	Ambedi kore	Oui	Oui	Améliorée/moderne	Oui	Oui	Dans la concession	0	M	Present	NA	NA	NA	Non examiné	Non	NA	NA	NA	NA	NA	NA	NA	NA	NA
Kayes	Ambedi kore	Ambedi kore	Oui	Oui	Améliorée/moderne	Oui	Oui	Dans la concession	37	M	Present	NA	NA	NA	Non	Oui	Non	Non	Non	Non	Non	Non	Non	Non	Non
Kayes	Ambedi kore	Ambedi kore	Oui	Oui	Améliorée/moderne	Oui	Oui	Dans la concession	25	F	Present	NA	NA	NA	Non	Oui	Non	Non	Non	Non	Non	Non	Non	Non	Non
Kayes	Ambedi kore	Ambedi kore	Oui	Oui	Améliorée/moderne	Oui	Oui	Dans la concession	12	F	Present	Non	NA	NA	Non	Oui	Non	Non	Non	Non	Non	Non	Non	Non	Non
Kayes	Ambedi kore	Ambedi kore	Oui	Oui	Améliorée/moderne	Oui	Oui	Dans la concession	6	F	Present	Non	Aucune	Oui	Non	Oui	Non	Non	Non	Non	Non	Non	Non	Non	Non
Kayes	Ambedi kore	Ambedi kore	Oui	Oui	Améliorée/moderne	Oui	Oui	Dans la concession	47	M	Present	NA	NA	NA	Non	Oui	Non	Non	Non	Non	Non	Non	Non	Non	Non
Kayes	Ambedi kore	Ambedi kore	Oui	Oui	Améliorée/moderne	Oui	Oui	Dans la concession	25	F	Present	NA	NA	NA	Non	Oui	Non	Non	Non	Non	Non	Non	Non	Non	Non
Kayes	Ambedi kore	Ambedi kore	Oui	Oui	Améliorée/moderne	Oui	Oui	Dans le village	3	F	Present	NA	Aucune	Oui	Non	Oui	Non	Non	Non	Non	Non	Non	Non	Non	Non
Kayes	Ambedi kore	Ambedi kore	Oui	Oui	Améliorée/moderne	Oui	Oui	Dans la concession	0	F	Present	NA	NA	NA	Non examiné	Non	NA	NA	NA	NA	NA	NA	NA	NA	NA
Kayes	Ambedi kore	Ambedi kore	Oui	Oui	Améliorée/moderne	Oui	Oui	Dans la concession	8	F	Present	Non	Aucune	Oui	Non	Oui	Non	Non	Non	Non	Non	Non	Non	Non	Non
Kayes	Ambedi kore	Ambedi kore	Oui	Oui	Améliorée/moderne	Oui	Oui	Dans la concession	29	F	Present	NA	NA	NA	Non	Oui	Non	Non	Non	Non	Non	Non	Non	Non	Non
Kayes	Ambedi kore	Ambedi kore	Oui	Oui	Améliorée/moderne	Oui	Oui	Dans la concession	3	M	Present	NA	Aucune	Oui	Non	Oui	Non	Non	Non	Non	Non	Non	Non	Non	Non
Kayes	Ambedi kore	Ambedi kore	Oui	Oui	Améliorée/moderne	Oui	Oui	Dans la concession	6	M	Present	Non	Aucune	Oui	Non	Oui	Non	Non	Non	Non	Non	Non	Non	Non	Non
Kayes	Ambedi kore	Ambedi kore	Oui	Oui	Améliorée/moderne	Oui	Oui	Dans la concession	41	M	Absent	NA	NA	NA	Non examiné	Non	NA	NA	NA	NA	NA	NA	NA	NA	NA
Kayes	Ambedi kore	Ambedi kore	Oui	Oui	Améliorée/moderne	Oui	Oui	Dans le village	3	M	Present	NA	Aucune	Oui	Non	Oui	Non	Non	Non	Non	Non	Non	Non	Non	Non
Kayes	Ambedi kore	Ambedi kore	Oui	Oui	Améliorée/moderne	Oui	Oui	Dans le village	10	F	Present	Oui	NA	NA	Non	Oui	Non	Non	Non	Non	Non	Non	Non	Non	Non
Kayes	Ambedi kore	Ambedi kore	Oui	Oui	Améliorée/moderne	Oui	Oui	Dans le village	50	M	Absent	NA	NA	NA	Non examiné	Non	NA	NA	NA	NA	NA	NA	NA	NA	NA
Kayes	Ambedi kore	Ambedi kore	Oui	Oui	Améliorée/moderne	Oui	Oui	Dans le village	43	M	Present	NA	NA	NA	Non	Oui	Non	Non	Non	Non	Non	Non	Non	Non	Non
Kayes	Ambedi kore	Ambedi kore	Oui	Oui	Améliorée/moderne	Oui	Oui	Dans le village	5	M	Present	Non	Aucune	Oui	Non	Oui	Non	Non	Non	Non	Non	Non	Non	Non	Non
Kayes	Ambedi kore	Ambedi kore	Oui	Oui	Améliorée/moderne	Oui	Oui	Dans le village	25	F	Present	NA	NA	NA	Non	Oui	Non	Non	Non	Non	Non	Non	Non	Non	Non
Kayes	Ambedi kore	Ambedi kore	Oui	Oui	Améliorée/moderne	Oui	Oui	Dans le village	7	F	Present	Oui	Aucune	Oui	Non	Oui	Non	Non	Non	Non	Non	Non	Non	Non	Non
Kayes	Ambedi kore	Ambedi kore	Oui	Oui	Améliorée/moderne	Oui	Oui	Dans le village	1	F	Present	NA	Aucune	Oui	Non	Oui	Non	Non	Non	Non	Non	Non	Non	Non	Non
Kayes	Ambedi kore	Ambedi kore	Oui	Oui	Améliorée/moderne	Oui	Oui	Dans le village	40	F	Present	NA	NA	NA	Non	Oui	Non	Non	Non	Non	Non	Non	Non	Non	Non
Kayes	Ambedi kore	Ambedi kore	Oui	Oui	Améliorée/moderne	Oui	Oui	Dans le village	0	F	Present	NA	NA	NA	Non examiné	Non	NA	NA	NA	NA	NA	NA	NA	NA	NA
Kayes	Ambedi kore	Ambedi kore	Oui	Oui	Améliorée/moderne	Oui	Oui	Dans le village	24	F	Present	NA	NA	NA	Non	Oui	Non	Non	Non	Non	Non	Non	Non	Non	Non
Kayes	Ambedi kore	Ambedi kore	Oui	Oui	Améliorée/moderne	Oui	Oui	Dans le village	17	F	Present	NA	NA	NA	Non	Oui	Non	Non	Non	Non	Non	Non	Non	Non	Non
Kayes	Ambedi kore	Ambedi kore	Oui	Oui	Améliorée/moderne	Oui	Oui	Dans le village	20	F	Present	NA	NA	NA	Non	Oui	Non	Non	Non	Non	Non	Non	Non	Non	Non
Kayes	Ambedi kore	Ambedi kore	Oui	Oui	Améliorée/moderne	Oui	Oui	Dans le village	0	F	Present	NA	NA	NA	Non examiné	Non	NA	NA	NA	NA	NA	NA	NA	NA	NA
Kayes	Ambedi kore	Ambedi kore	Oui	Oui	Améliorée/moderne	Oui	Oui	Dans le village	29	M	Present	NA	NA	NA	Non	Oui	Non	Non	Non	Non	Non	Non	Non	Non	Non
Kayes	Ambedi kore	Ambedi kore	Oui	Oui	Améliorée/moderne	Oui	Oui	Dans le village	32	M	Absent	NA	NA	NA	Non examiné	Non	NA	NA	NA	NA	NA	NA	NA	NA	NA
Kayes	Ambedi kore	Ambedi kore	Oui	Oui	Améliorée/moderne	Oui	Oui	Dans le village	17	F	Present	NA	NA	NA	Non	Oui	Non	Non	Non	Non	Non	Non	Non	Non	Non
Kayes	Ambedi kore	Ambedi kore	Oui	Oui	Améliorée/moderne	Oui	Oui	Dans le village	25	M	Absent	NA	NA	NA	Non examiné	Non	NA	NA	NA	NA	NA	NA	NA	NA	NA
Kayes	Ambedi kore	Ambedi kore	Oui	Oui	Améliorée/moderne	Oui	Oui	Dans le village	22	M	Present	NA	NA	NA	Non	Oui	Non	Non	Non	Non	Non	Non	Non	Non	Non
Kayes	Ambedi kore	Ambedi kore	Oui	Oui	Améliorée/moderne	Oui	Oui	Dans le village	50	M	Present	NA	NA	NA	Non	Oui	Non	Non	Non	Non	Non	Non	Non	Non	Non
Kayes	Ambedi kore	Ambedi kore	Oui	Oui	Améliorée/moderne	Oui	Oui	Dans le village	45	F	Absent	NA	NA	NA	Non examiné	Non	NA	NA	NA	NA	NA	NA	NA	NA	NA
Kayes	Ambedi kore	Ambedi kore	Oui	Oui	Améliorée/moderne	Oui	Oui	Dans le village	13	F	Present	Non	NA	NA	Non	Oui	Non	Non	Non	Non	Non	Non	Non	Non	Non
Kayes	Ambedi kore	Ambedi kore	Oui	Oui	Améliorée/moderne	Oui	Oui	Dans la concession	43	F	Present	NA	NA	NA	Non	Oui	Non	Non	Non	Non	Non	Non	Non	Non	Non
Kayes	Ambedi kore	Ambedi kore	Oui	Oui	Améliorée/moderne	Oui	Oui	Dans la concession	54	M	Present	NA	NA	NA	Non	Oui	Non	Non	Non	Non	Non	Non	Non	Non	Non
Kayes	Ambedi kore	Ambedi kore	Oui	Oui	Améliorée/moderne	Oui	Oui	Dans la concession	10	F	Present	Non	NA	NA	Non	Oui	Non	Non	Non	Non	Non	Non	Non	Non	Non
Kayes	Ambedi kore	Ambedi kore	Oui	Oui	Améliorée/moderne	Oui	Oui	Dans la concession	14	F	Present	Non	NA	NA	Non	Oui	Non	Non	Non	Non	Non	Non	Non	Non	Non
Kayes	Ambedi kore	Ambedi kore	Oui	Oui	Améliorée/moderne	Oui	Oui	Dans la concession	39	F	Absent	NA	NA	NA	Non examiné	Non	NA	NA	NA	NA	NA	NA	NA	NA	NA
Kayes	Ambedi kore	Ambedi kore	Oui	Oui	Améliorée/moderne	Oui	Oui	Dans le village	27	F	Present	NA	NA	NA	Non	Oui	Non	Non	Non	Non	Non	Non	Non	Non	Non
Kayes	Ambedi kore	Ambedi kore	Oui	Oui	Améliorée/moderne	Oui	Oui	Dans le village	13	F	Present	Non	NA	NA	Non	Oui	Non	Non	Non	Non	Non	Non	Non	Non	Non
Kayes	Ambedi kore	Ambedi kore	Oui	Oui	Améliorée/moderne	Oui	Oui	Dans le village	53	M	Absent	NA	NA	NA	Non examiné	Non	NA	NA	NA	NA	NA	NA	NA	NA	NA
Kayes	Ambedi kore	Ambedi kore	Oui	Oui	Améliorée/moderne	Oui	Oui	Dans le village	13	M	Present	Oui	NA	NA	Non	Oui	Non	Non	Non	Non	Non	Non	Non	Non	Non
Kayes	Ambedi kore	Ambedi kore	Oui	Oui	Améliorée/moderne	Oui	Oui	Dans le village	32	F	Absent	NA	NA	NA	Non examiné	Non	NA	NA	NA	NA	NA	NA	NA	NA	NA
Kayes	Ambedi kore	Ambedi kore	Oui	Oui	Améliorée/moderne	Oui	Oui	Dans le village	5	F	Present	Non	Aucune	Oui	Non	Oui	Non	Non	Non	Non	Non	Non	Non	Non	Non
Kayes	Ambedi kore	Ambedi kore	Oui	Oui	Améliorée/moderne	Oui	Oui	Dans le village	15	F	Present	NA	NA	NA	Non	Oui	Non	Non	Non	Non	Non	Non	Non	Non	Non
Kayes	Ambedi kore	Ambedi kore	Oui	Oui	Améliorée/moderne	Oui	Oui	Dans le village	14	F	Present	Non	NA	NA	Non	Oui	Non	Non	Non	Non	Non	Non	Non	Non	Non
Kayes	Ambedi kore	Ambedi kore	Oui	Oui	Améliorée/moderne	Oui	Oui	Dans le village	8	F	Present	Non	Aucune	Oui	Non	Oui	Non	Non	Non	Non	Non	Non	Non	Non	Non
Kayes	Ambedi kore	Ambedi kore	Oui	Oui	Améliorée/moderne	Oui	Oui	Dans le village	25	F	Present	NA	NA	NA	Non	Oui	Non	Non	Non	Non	Non	Non	Non	Non	Non
Kayes	Ambedi kore	Ambedi kore	Oui	Oui	Améliorée/moderne	Oui	Oui	Dans le village	36	M	Present	NA	NA	NA	Non	Oui	Non	Non	Non	Non	Non	Non	Non	Non	Non
Kayes	Ambedi kore	Ambedi kore	Oui	Oui	Améliorée/moderne	Oui	Oui	Dans le village	3	M	Present	NA	Aucune	Oui	Non	Oui	Non	Non	Non	Non	Non	Non	Non	Non	Non
Kayes	Ambedi kore	Ambedi kore	Oui	Oui	Améliorée/moderne	Oui	Oui	Dans le village	6	M	Present	Non	Aucune	Oui	Non	Oui	Non	Non	Non	Non	Non	Non	Non	Non	Non
Kayes	Ambedi kore	Ambedi kore	Oui	Oui	Améliorée/moderne	Oui	Oui	Dans le village	2	M	Present	NA	Aucune	Oui	Non	Oui	Non	Non	Non	Non	Non	Non	Non	Non	Non
Kayes	Ambedi kore	Ambedi kore	Oui	Oui	Améliorée/moderne	Oui	Oui	Dans le village	4	M	Absent	NA	NA	NA	Non examiné	Non	NA	NA	NA	NA	NA	NA	NA	NA	NA
Kayes	Ambedi kore	Ambedi kore	Oui	Oui	Améliorée/moderne	Oui	Oui	Dans le village	5	M	Present	Non	Aucune	Oui	Non	Oui	Non	Non	Non	Non	Non	Non	Non	Non	Non
Kayes	Ambedi kore	Ambedi kore	Oui	Oui	Améliorée/moderne	Oui	Oui	Dans le village	31	M	Absent	NA	NA	NA	Non examiné	Non	NA	NA	NA	NA	NA	NA	NA	NA	NA
Kayes	Ambedi kore	Ambedi kore	Oui	Oui	Améliorée/moderne	Oui	Oui	Dans le village	20	F	Absent	NA	NA	NA	Non examiné	Non	NA	NA	NA	NA	NA	NA	NA	NA	NA
Kayes	Ambedi kore	Ambedi kore	Oui	Oui	Améliorée/moderne	Oui	Oui	Dans le village	6	M	Present	Non	Aucune	Oui	Non	Oui	Non	Non	Non	Non	Non	Non	Non	Non	Non
Kayes	Ambedi kore	Ambedi kore	Oui	Oui	Améliorée/moderne	Oui	Oui	Dans le village	10	F	Present	Oui	NA	NA	Non	Oui	Non	Non	Non	Non	Non	Non	Non	Non	Non
Kayes	Ambedi kore	Ambedi kore	Oui	Oui	Améliorée/moderne	Oui	Oui	Dans le village	7	M	Present	Non	Aucune	Oui	Non	Oui	Non	Non	Non	Non	Non	Non	Non	Non	Non
Kayes	Ambedi kore	Ambedi kore	Oui	Oui	Améliorée/moderne	Oui	Oui	Dans le village	2	M	Present	NA	Nasale	Non	Non	Oui	Non	Non	Non	Non	Non	Non	Non	Non	Non
Kayes	Ambedi kore	Ambedi kore	Oui	Oui	Améliorée/moderne	Oui	Oui	Dans le village	14	F	Present	Non	NA	NA	Non	Oui	Non	Non	Non	Non	Non	Non	Non	Non	Non
Kayes	Ambedi kore	Ambedi kore	Oui	Oui	Améliorée/moderne	Oui	Oui	Dans le village	16	F	Present	NA	NA	NA	Non	Oui	Non	Non	Non	Non	Non	Non	Non	Non	Non
Kayes	Ambedi kore	Ambedi kore	Oui	Oui	Améliorée/moderne	Oui	Oui	Dans le village	35	F	Present	NA	NA	NA	Non	Oui	Non	Non	Non	Non	Non	Non	Non	Non	Non
Kayes	Ambedi kore	Ambedi kore	Oui	Oui	Améliorée/moderne	Oui	Oui	Dans le village	51	F	Present	NA	NA	NA	Non	Oui	Non	Non	Non	Non	Non	Non	Non	Non	Non
Kayes	Ambedi kore	Ambedi kore	Oui	Oui	Améliorée/moderne	Oui	Oui	Dans le village	6	M	Present	Non	Aucune	Oui	Non	Oui	Non	Non	Non	Non	Non	Non	Non	Non	Non
Kayes	Ambedi kore	Ambedi kore	Oui	Oui	Améliorée/moderne	Oui	Oui	Dans le village	61	M	Present	NA	NA	NA	Non	Oui	Non	Non	Non	Non	Non	Non	Non	Non	Non
Kayes	Ambedi kore	Ambedi kore	Oui	Oui	Améliorée/moderne	Oui	Oui	Dans le village	10	M	Present	Non	NA	NA	Non	Oui	Non	Non	Non	Non	Non	Non	Non	Non	Non
Kayes	Ambedi kore	Ambedi kore	Oui	Oui	Améliorée/moderne	Oui	Oui	Dans le village	4	F	Present	NA	Aucune	Oui	Non	Oui	Non	Non	Non	Non	Non	Non	Non	Non	Non
Kayes	Ambedi kore	Ambedi kore	Oui	Oui	Améliorée/moderne	Oui	Oui	Dans le village	8	M	Present	Non	Aucune	Oui	Non	Oui	Non	Non	Non	Non	Non	Non	Non	Non	Non
Kayes	Ambedi kore	Ambedi kore	Oui	Oui	Améliorée/moderne	Oui	Oui	Dans le village	17	F	Present	NA	NA	NA	Non	Oui	Non	Non	Non	Non	Non	Non	Non	Non	Non
Kayes	Ambedi kore	Ambedi kore	Oui	Oui	Améliorée/moderne	Oui	Oui	Dans le village	27	M	Absent	NA	NA	NA	Non examiné	Non	NA	NA	NA	NA	NA	NA	NA	NA	NA
Kayes	Ambedi kore	Ambedi kore	Oui	Oui	Améliorée/moderne	Oui	Oui	Dans le village	30	M	Absent	NA	NA	NA	Non examiné	Non	NA	NA	NA	NA	NA	NA	NA	NA	NA
Kayes	Ambedi kore	Ambedi kore	Oui	Oui	Améliorée/moderne	Oui	Oui	Dans le village	6	M	Present	Non	Aucune	Oui	Non	Oui	Non	Non	Non	Non	Non	Non	Non	Non	Non
Kayes	Ambedi kore	Ambedi kore	Oui	Oui	Améliorée/moderne	Oui	Oui	Dans le village	24	F	Present	NA	NA	NA	Non	Oui	Non	Non	Non	Non	Non	Non	Non	Non	Non
Kayes	Ambedi kore	Ambedi kore	Oui	Oui	Améliorée/moderne	Oui	Oui	Dans le village	16	M	Present	NA	NA	NA	Non	Oui	Non	Non	Non	Non	Non	Non	Non	Non	Non
Kayes	Ambedi kore	Ambedi kore	Oui	Oui	Améliorée/moderne	Oui	Oui	Dans le village	35	F	Present	NA	NA	NA	Non	Oui	Non	Non	Non	Non	Non	Non	Non	Non	Non
Kayes	Ambedi kore	Ambedi kore	Oui	Oui	Améliorée/moderne	Oui	Oui	Dans le village	50	M	Absent	NA	NA	NA	Non examiné	Non	NA	NA	NA	NA	NA	NA	NA	NA	NA
Kayes	Ambedi kore	Ambedi kore	Oui	Oui	Améliorée/moderne	Oui	Oui	Dans le village	5	F	Present	Non	Aucune	Oui	Non	Oui	Non	Non	Non	Non	Non	Non	Non	Non	Non
Kayes	Ambedi kore	Ambedi kore	Oui	Oui	Améliorée/moderne	Oui	Oui	Dans le village	42	F	Present	NA	NA	NA	Non	Oui	Non	Non	Non	Non	Non	Non	Non	Non	Non
Kayes	Diboli	Diboli	Oui	Oui	Tradi	Oui	NA	Dans le village	26	F	Present	NA	NA	NA	Non	Oui	Non	Non	Non	Non	Non	Non	Non	Non	Non
Kayes	Diboli	Diboli	Oui	Oui	Tradi	Oui	NA	Dans le village	5	M	Present	Non	Aucune	Oui	Non	Oui	Non	Non	Non	Non	Non	Non	Non	Non	Non
Kayes	Diboli	Diboli	Oui	Oui	Tradi	Oui	NA	Dans le village	0	M	Present	NA	NA	NA	Non examiné	Non	NA	NA	NA	NA	NA	NA	NA	NA	NA
Kayes	Diboli	Diboli	Oui	Oui	Tradi	Oui	NA	Dans le village	35	M	Absent	NA	NA	NA	Non examiné	Non	NA	NA	NA	NA	NA	NA	NA	NA	NA
Kayes	Diboli	Diboli	Oui	Oui	Tradi	Oui	NA	Dans le village	30	F	Present	NA	NA	NA	Non	Oui	Non	Non	Non	Non	Non	Non	Non	Non	Non
Kayes	Diboli	Diboli	Oui	Oui	Tradi	Oui	NA	Dans le village	0	M	Present	NA	NA	NA	Non examiné	Non	NA	NA	NA	NA	NA	NA	NA	NA	NA
Kayes	Diboli	Diboli	Oui	Oui	Tradi	Oui	NA	Dans le village	40	M	Absent	NA	NA	NA	Non examiné	Non	NA	NA	NA	NA	NA	NA	NA	NA	NA
Kayes	Diboli	Diboli	Oui	Oui	Tradi	Oui	NA	Dans le village	16	F	Present	NA	NA	NA	Non	Oui	Non	Non	Non	Non	Non	Non	Non	Non	Non
Kayes	Diboli	Diboli	Oui	Oui	Améliorée/moderne	Oui	Oui	Dans la concession	19	M	Absent	NA	NA	NA	Non examiné	Non	NA	NA	NA	NA	NA	NA	NA	NA	NA
Kayes	Diboli	Diboli	Oui	Oui	Améliorée/moderne	Oui	Oui	Dans la concession	56	M	Absent	NA	NA	NA	Non examiné	Non	NA	NA	NA	NA	NA	NA	NA	NA	NA
Kayes	Diboli	Diboli	Oui	Oui	Améliorée/moderne	Oui	Oui	Dans la concession	32	F	Absent	NA	NA	NA	Non examiné	Non	NA	NA	NA	NA	NA	NA	NA	NA	NA
Kayes	Diboli	Diboli	Oui	Oui	Améliorée/moderne	Oui	Oui	Dans la concession	47	F	Present	NA	NA	NA	Non	Oui	Non	Non	Non	Non	Non	Non	Non	Non	Non
Kayes	Diboli	Diboli	Oui	Oui	Améliorée/moderne	Oui	Oui	Dans la concession	53	F	Present	NA	NA	NA	Non	Oui	Non	Non	Non	Non	Non	Non	Non	Non	Non
Kayes	Diboli	Diboli	Oui	Oui	Améliorée/moderne	Oui	Oui	Dans la concession	19	M	Absent	NA	NA	NA	Non examiné	Non	NA	NA	NA	NA	NA	NA	NA	NA	NA
Kayes	Diboli	Diboli	Oui	Oui	Tradi	Oui	NA	Dans le village	17	F	Absent	NA	NA	NA	Non examiné	Non	NA	NA	NA	NA	NA	NA	NA	NA	NA
Kayes	Diboli	Diboli	Oui	Oui	Tradi	Oui	NA	Dans le village	25	M	Absent	NA	NA	NA	Non examiné	Non	NA	NA	NA	NA	NA	NA	NA	NA	NA
Kayes	Diboli	Diboli	Oui	Oui	Tradi	Oui	NA	Dans la concession	7	F	Present	Non	Aucune	Oui	Non	Oui	Non	Non	Non	Non	Non	Non	Non	Non	Non
Kayes	Diboli	Diboli	Oui	Oui	Tradi	Oui	NA	Dans la concession	5	M	Present	Non	Aucune	Oui	Non	Oui	Non	Non	Non	Non	Non	Non	Non	Non	Non
Kayes	Diboli	Diboli	Oui	Oui	Améliorée/moderne	Oui	Oui	Dans la concession	3	F	Present	NA	Aucune	Oui	Non	Oui	Non	Non	Non	Non	Non	Non	Non	Non	Non
Kayes	Diboli	Diboli	Oui	Oui	Tradi	Oui	NA	Dans la concession	46	M	Absent	NA	NA	NA	Non examiné	Non	NA	NA	NA	NA	NA	NA	NA	NA	NA
Kayes	Diboli	Diboli	Oui	Oui	Tradi	Oui	NA	Dans la concession	8	F	Present	Non	Aucune	Oui	Non	Oui	Non	Non	Non	Non	Non	Non	Non	Non	Non
Kayes	Diboli	Diboli	Oui	Oui	Tradi	Oui	NA	Dans la concession	10	F	Present	Non	NA	NA	Non	Oui	Non	Non	Non	Non	Non	Non	Non	Non	Non
Kayes	Diboli	Diboli	Oui	Oui	Tradi	Oui	NA	Dans la concession	24	F	Present	NA	NA	NA	Non	Oui	Non	Non	Non	Non	Non	Non	Non	Non	Non
Kayes	Diboli	Diboli	Oui	Oui	Tradi	Oui	NA	Dans la concession	4	M	Present	NA	Aucune	Oui	Non	Oui	Non	Non	Non	Non	Non	Non	Non	Non	Non
Kayes	Diboli	Diboli	Oui	Oui	Tradi	Oui	NA	Dans la concession	3	M	Present	NA	Aucune	Oui	Non	Oui	Non	Non	Non	Non	Non	Non	Non	Non	Non
Kayes	Diboli	Diboli	Oui	Oui	Améliorée/moderne	Oui	Oui	Dans le village	13	M	Present	Oui	NA	NA	Non	Oui	Non	Non	Non	Non	Non	Non	Non	Non	Non
Kayes	Diboli	Diboli	Oui	Oui	Améliorée/moderne	Oui	Oui	Dans le village	45	F	Present	NA	NA	NA	Non	Oui	Non	Non	Non	Non	Non	Non	Non	Non	Non
Kayes	Diboli	Diboli	Oui	Oui	Améliorée/moderne	Oui	Oui	Dans le village	12	F	Present	Non	NA	NA	Non	Oui	Non	Non	Non	Non	Non	Non	Non	Non	Non
Kayes	Diboli	Diboli	Oui	Oui	Améliorée/moderne	Oui	Oui	Dans la concession	1	M	Present	NA	Aucune	Oui	Non	Oui	Non	Non	Non	Non	Non	Non	Non	Non	Non
Kayes	Diboli	Diboli	Oui	Oui	Améliorée/moderne	Oui	Oui	Dans la concession	11	M	Present	Non	NA	NA	Non	Oui	Non	Non	Non	Non	Non	Non	Non	Non	Non
Kayes	Diboli	Diboli	Oui	Oui	Améliorée/moderne	Oui	Oui	Dans le village	8	F	Present	Non	Aucune	Oui	Oui	Oui	Oui	Non	Non	NA					Non
Kayes	Diboli	Diboli	Oui	Oui	Améliorée/moderne	Oui	Oui	Dans le village	56	M	Present	NA	NA	NA	Non	Oui	Non	Non	Non	Non	Non	Non	Non	Non	Non
Kayes	Diboli	Diboli	Oui	Oui	Améliorée/moderne	Oui	Oui	Dans le village	10	M	Present	Non	NA	NA	Non	Oui	Non	Non	Non	Non	Non	Non	Non	Non	Non
Kayes	Diboli	Diboli	Oui	Oui	Améliorée/moderne	Oui	Oui	Dans le village	47	M	Absent	NA	NA	NA	Non examiné	Non	NA	NA	NA	NA	NA	NA	NA	NA	NA
Kayes	Diboli	Diboli	Oui	Oui	Améliorée/moderne	Oui	Oui	Dans le village	27	F	Present	NA	NA	NA	Non	Oui	Non	Non	Non	Non	Non	Non	Non	Non	Non
Kayes	Diboli	Diboli	Oui	Oui	Améliorée/moderne	Oui	Oui	Dans le village	0	M	Present	NA	NA	NA	Non examiné	Non	NA	NA	NA	NA	NA	NA	NA	NA	NA
Kayes	Diboli	Diboli	Oui	Oui	Améliorée/moderne	Oui	Oui	Dans le village	8	F	Present	Non	Aucune	Oui	Non	Oui	Non	Non	Non	Non	Non	Non	Non	Non	Non
Kayes	Diboli	Diboli	Oui	Oui	Améliorée/moderne	Oui	Oui	Dans le village	5	F	Present	Non	Aucune	Oui	Non	Oui	Non	Non	Non	Non	Non	Non	Non	Non	Non
Kayes	Diboli	Diboli	Oui	Oui	Améliorée/moderne	Oui	Oui	Dans le village	16	F	Present	NA	NA	NA	Non	Oui	Non	Non	Non	Non	Non	Non	Non	Non	Non
Kayes	Diboli	Diboli	Oui	Oui	Améliorée/moderne	Oui	Oui	Dans le village	27	M	Absent	NA	NA	NA	Non examiné	Non	NA	NA	NA	NA	NA	NA	NA	NA	NA
Kayes	Diboli	Diboli	Oui	Oui	Tradi	Oui	NA	Dans le village	26	M	Present	NA	NA	NA	Non	Oui	Non	Non	Non	Non	Non	Non	Non	Non	Non
Kayes	Diboli	Diboli	Oui	Oui	Améliorée/moderne	Oui	Oui	Dans la concession	26	F	Present	NA	NA	NA	Non	Oui	Non	Non	Non	Non	Non	Non	Non	Non	Non
Kayes	Diboli	Diboli	Oui	Oui	Tradi	Oui	NA	Dans le village	15	F	Present	NA	NA	NA	Non	Oui	Non	Non	Non	Non	Non	Non	Non	Non	Non
Kayes	Diboli	Diboli	Oui	Oui	Améliorée/moderne	Oui	Oui	Dans le village	8	F	Present	Non	Aucune	Oui	Non	Oui	Non	Non	Non	Non	Non	Non	Non	Non	Non
Kayes	Diboli	Diboli	Oui	Oui	Améliorée/moderne	Oui	Oui	Dans le village	5	M	Present	Non	Aucune	Oui	Non	Oui	Non	Non	Non	Non	Non	Non	Non	Non	Non
Kayes	Diboli	Diboli	Oui	Oui	Améliorée/moderne	Oui	Oui	Dans le village	30	F	Present	NA	NA	NA	Non	Oui	Non	Non	Non	Non	Non	Non	Non	Non	Non
Kayes	Diboli	Diboli	Oui	Oui	Améliorée/moderne	Oui	Oui	Dans le village	9	F	Present	Non	Aucune	Oui	Non	Oui	Non	Non	Non	Non	Non	Non	Non	Non	Non
Kayes	Diboli	Diboli	Oui	Oui	Améliorée/moderne	Oui	Oui	Dans le village	6	F	Present	Non	Aucune	Oui	Non	Oui	Non	Non	Non	Non	Non	Non	Non	Non	Non
Kayes	Diboli	Diboli	Oui	Oui	Améliorée/moderne	Oui	Oui	Dans la concession	41	M	Absent	NA	NA	NA	Non examiné	Non	NA	NA	NA	NA	NA	NA	NA	NA	NA
Kayes	Diboli	Diboli	Oui	Oui	Améliorée/moderne	Oui	Oui	Dans la concession	9	F	Present	Oui	Aucune	Oui	Non	Oui	Non	Non	Non	Non	Non	Non	Non	Non	Non
Kayes	Diboli	Diboli	Oui	Oui	Améliorée/moderne	Oui	Oui	Dans le village	26	F	Present	NA	NA	NA	Non	Oui	Non	Non	Non	Non	Non	Non	Non	Non	Non
Kayes	Diboli	Diboli	Oui	Oui	Améliorée/moderne	Oui	Oui	Dans le village	8	F	Present	Non	Aucune	Oui	Non	Oui	Non	Non	Non	Non	Non	Non	Non	Non	Non
Kayes	Diboli	Diboli	Oui	Oui	Améliorée/moderne	Oui	Oui	Dans le village	4	F	Present	NA	Aucune	Oui	Non	Oui	Non	Non	Non	Non	Non	Non	Non	Non	Non
Kayes	Diboli	Diboli	Oui	Oui	Améliorée/moderne	Oui	Oui	Dans le village	6	M	Present	Non	Aucune	Oui	Non	Oui	Non	Non	Non	Non	Non	Non	Non	Non	Non
Kayes	Diboli	Diboli	Oui	Oui	Améliorée/moderne	Oui	Oui	Dans le village	12	F	Present	Non	NA	NA	Non	Oui	Non	Non	Non	Non	Non	Non	Non	Non	Non
Kayes	Diboli	Diboli	Oui	Oui	Améliorée/moderne	Oui	Oui	Dans le village	12	M	Present	Non	NA	NA	Non	Oui	Non	Non	Non	Non	Non	Non	Non	Non	Non
Kayes	Diboli	Diboli	Oui	Oui	Améliorée/moderne	Oui	Oui	Dans le village	10	M	Present	Non	NA	NA	Non	Oui	Non	Non	Non	Non	Non	Non	Non	Non	Non
Kayes	Diboli	Diboli	Oui	Oui	Améliorée/moderne	Oui	Oui	Dans le village	12	F	Present	Non	NA	NA	Non	Oui	Non	Non	Non	Non	Non	Non	Non	Non	Non
Kayes	Diboli	Diboli	Oui	Oui	Améliorée/moderne	Oui	Oui	Dans le village	63	M	Absent	NA	NA	NA	Non examiné	Non	NA	NA	NA	NA	NA	NA	NA	NA	NA
Kayes	Diboli	Diboli	Oui	Oui	Améliorée/moderne	Oui	Oui	Dans le village	25	F	Present	NA	NA	NA	Non	Oui	Non	Non	Non	Non	Non	Non	Non	Non	Non
Kayes	Diboli	Diboli	Oui	Oui	Améliorée/moderne	Oui	Oui	Dans le village	30	F	Present	NA	NA	NA	Non	Oui	Non	Non	Non	Non	Non	Non	Non	Non	Non
Kayes	Diboli	Diboli	Oui	Oui	Améliorée/moderne	Oui	Oui	Dans le village	57	M	Absent	NA	NA	NA	Non examiné	Non	NA	NA	NA	NA	NA	NA	NA	NA	NA
Kayes	Diboli	Diboli	Oui	Oui	Améliorée/moderne	Oui	Oui	Dans le village	24	M	Present	NA	NA	NA	Non	Oui	Non	Non	Non	Non	Non	Non	Non	Non	Non
Kayes	Diboli	Diboli	Oui	Oui	Améliorée/moderne	Oui	Oui	Dans le village	45	F	Present	NA	NA	NA	Non	Oui	Non	Non	Non	Non	Non	Non	Non	Non	Non
Kayes	Diboli	Diboli	Oui	Oui	Tradi	Oui	NA	Dans le village	4	M	Present	NA	Aucune	Oui	Non	Oui	Non	Non	Non	Non	Non	Non	Non	Non	Non
Kayes	Diboli	Diboli	Oui	Oui	Tradi	Oui	NA	Dans le village	2	M	Present	NA	Aucune	Oui	Non	Oui	Non	Non	Non	Non	Non	Non	Non	Non	Non
Kayes	Diboli	Diboli	Oui	Oui	Tradi	Oui	NA	Dans le village	15	F	Present	NA	NA	NA	Non	Oui	Non	Non	Non	Non	Non	Non	Non	Non	Non
Kayes	Diboli	Diboli	Oui	Oui	Tradi	Oui	NA	Dans le village	15	M	Present	NA	NA	NA	Non	Oui	Non	Non	Non	Non	Non	Non	Non	Non	Non
Kayes	Diboli	Diboli	Oui	Oui	Tradi	Oui	NA	Dans le village	46	M	Present	NA	NA	NA	Non	Oui	Non	Non	Non	Non	Non	Non	Non	Non	Non
Kayes	Diboli	Diboli	Oui	Oui	Tradi	Oui	NA	Dans le village	49	F	Present	NA	NA	NA	Non	Oui	Non	Non	Non	Non	Non	Non	Non	Non	Non
Kayes	Diboli	Diboli	Oui	Oui	Tradi	Oui	NA	Dans le village	8	M	Absent	Oui	NA	NA	Non examiné	Non	NA	NA	NA	NA	NA	NA	NA	NA	NA
Kayes	Diboli	Diboli	Oui	Oui	Améliorée/moderne	Oui	Oui	Dans le village	45	M	Absent	NA	NA	NA	Non examiné	Non	NA	NA	NA	NA	NA	NA	NA	NA	NA
Kayes	Diboli	Diboli	Oui	Oui	Tradi	Oui	NA	Dans le village	4	M	Present	NA	Aucune	Oui	Non	Oui	Non	Non	Non	Non	Non	Non	Non	Non	Non
Kayes	Diboli	Diboli	Oui	Oui	Tradi	Oui	NA	Dans le village	35	F	Present	NA	NA	NA	Non	Oui	Non	Non	Non	Non	Non	Non	Non	Non	Non
Kayes	Diboli	Diboli	Oui	Oui	Tradi	Oui	NA	Dans le village	40	M	Absent	NA	NA	NA	Non examiné	Non	NA	NA	NA	NA	NA	NA	NA	NA	NA
Kayes	Diboli	Diboli	Oui	Oui	Améliorée/moderne	Oui	Oui	Dans le village	5	M	Present	Oui	Nasale	Non	Non	Oui	Non	Non	Non	Non	Non	Non	Non	Non	Non
Kayes	Diboli	Diboli	Oui	Oui	Améliorée/moderne	Oui	Oui	Dans le village	45	M	Absent	NA	NA	NA	Non examiné	Non	NA	NA	NA	NA	NA	NA	NA	NA	NA
Kayes	Diboli	Diboli	Oui	Oui	Améliorée/moderne	Oui	Oui	Dans le village	4	M	Present	NA	Aucune	Oui	Non	Oui	Non	Non	Non	Non	Non	Non	Non	Non	Non
Kayes	Diboli	Diboli	Oui	Oui	Améliorée/moderne	Oui	Oui	Dans le village	40	F	Present	NA	NA	NA	Non	Oui	Non	Non	Non	Non	Non	Non	Non	Non	Non
Kayes	Diboli	Diboli	Oui	Oui	Améliorée/moderne	Oui	Oui	Dans le village	12	M	Present	Oui	NA	NA	Non	Oui	Non	Non	Non	Non	Non	Non	Non	Non	Non
Kayes	Diboli	Diboli	Oui	Oui	Améliorée/moderne	Oui	Oui	Dans le village	7	M	Present	Oui	Aucune	Oui	Non	Oui	Non	Non	Non	Non	Non	Non	Non	Non	Non
Kayes	Diboli	Diboli	Oui	Oui	Améliorée/moderne	Oui	Oui	Dans le village	7	F	Present	Oui	Aucune	Oui	Non	Oui	Non	Non	Non	Non	Non	Non	Non	Non	Non
Kayes	Diboli	Diboli	Oui	Oui	Améliorée/moderne	Oui	Oui	Dans le village	32	F	Present	NA	NA	NA	Non	Oui	Non	Non	Non	Non	Non	Non	Non	Non	Non
Kayes	Diboli	Diboli	Oui	Oui	Améliorée/moderne	Oui	Oui	Dans le village	38	M	Present	NA	NA	NA	Non	Oui	Non	Non	Non	Non	Non	Non	Non	Non	Non
Kayes	Diboli	Diboli	Oui	Oui	Améliorée/moderne	Oui	Oui	Dans le village	5	M	Present	Non	Aucune	Oui	Non	Oui	Non	Non	Non	Non	Non	Non	Non	Non	Non
Kayes	Diboli	Diboli	Oui	Oui	Améliorée/moderne	Oui	Oui	Dans le village	45	F	Present	NA	NA	NA	Non	Oui	Non	Non	Non	Non	Non	Non	Non	Non	Non
Kayes	Diboli	Diboli	Oui	Oui	Améliorée/moderne	Oui	Oui	Dans le village	60	F	Present	NA	NA	NA	Non	Oui	Non	Non	Non	Non	Non	Non	Non	Non	Non
Kayes	Diboli	Diboli	Oui	Oui	Améliorée/moderne	Oui	Oui	Dans le village	68	M	Absent	NA	NA	NA	Non examiné	Non	NA	NA	NA	NA	NA	NA	NA	NA	NA
Kayes	Diboli	Diboli	Oui	Oui	Améliorée/moderne	Oui	Oui	Dans le village	10	F	Present	Non	NA	NA	Non	Oui	Non	Non	Non	Non	Non	Non	Non	Non	Non
Kayes	Diboli	Diboli	Oui	Oui	Tradi	Oui	NA	Dans le village	16	F	Present	NA	NA	NA	Non	Oui	Non	Non	Non	Non	Non	Non	Non	Non	Non
Kayes	Diboli	Diboli	Oui	Oui	Tradi	Oui	NA	Dans le village	15	F	Present	NA	NA	NA	Non	Oui	Non	Non	Non	Non	Non	Non	Non	Non	Non
Kayes	Diboli	Diboli	Oui	Oui	Tradi	Oui	NA	Dans le village	54	F	Present	NA	NA	NA	Non	Oui	Non	Non	Non	Non	Non	Non	Non	Non	Non
Kayes	Diboli	Diboli	Oui	Oui	Tradi	Oui	NA	Dans le village	46	F	Present	NA	NA	NA	Non	Oui	Non	Non	Non	Non	Non	Non	Non	Non	Non
Kayes	Diboli	Diboli	Oui	Oui	Tradi	Oui	NA	Dans le village	10	M	Present	Oui	NA	NA	Non	Oui	Non	Non	Non	Non	Non	Non	Non	Non	Non
Kayes	Diboli	Diboli	Oui	Oui	Tradi	Oui	NA	Dans le village	66	M	Present	NA	NA	NA	Non	Oui	Non	Non	Non	Non	Non	Non	Non	Non	Non
Kayes	Diboli	Diboli	Oui	Oui	Tradi	Oui	NA	Dans le village	12	M	Present	Oui	NA	NA	Non	Oui	Non	Non	Non	Non	Non	Non	Non	Non	Non
Kayes	Diboli	Diboli	Oui	Oui	Améliorée/moderne	Oui	Oui	Dans le village	13	M	Absent	Non	NA	NA	Non examiné	Non	NA	NA	NA	NA	NA	NA	NA	NA	NA
Kayes	Diboli	Diboli	Oui	Oui	Améliorée/moderne	Oui	Oui	Dans le village	32	F	Present	NA	NA	NA	Non	Oui	Non	Non	Non	Non	Non	Non	Non	Non	Non
Kayes	Diboli	Diboli	Oui	Oui	Améliorée/moderne	Oui	Oui	Dans le village	1	F	Present	NA	Aucune	Oui	Non	Oui	Non	Non	Non	Non	Non	Non	Non	Non	Non
Kayes	Diboli	Diboli	Oui	Oui	Améliorée/moderne	Oui	Oui	Dans le village	47	M	Absent	NA	NA	NA	Non examiné	Non	NA	NA	NA	NA	NA	NA	NA	NA	NA
Kayes	Diboli	Diboli	Oui	Oui	Améliorée/moderne	Oui	Oui	Dans le village	23	F	Present	NA	NA	NA	Non	Oui	Non	Non	Non	Non	Non	Non	Non	Non	Non
Kayes	Diboli	Diboli	Oui	Oui	Améliorée/moderne	Oui	Oui	Dans le village	30	F	Present	NA	NA	NA	Non	Oui	Non	Non	Non	Non	Non	Non	Non	Non	Non
Kayes	Diboli	Diboli	Oui	Oui	Améliorée/moderne	Oui	Oui	Dans le village	15	M	Present	NA	NA	NA	Non	Oui	Non	Non	Non	Non	Non	Non	Non	Non	Non
Kayes	Diboli	Diboli	Oui	Oui	Améliorée/moderne	Oui	Oui	Dans le village	52	M	Present	NA	NA	NA	Non	Oui	Non	Non	Non	Non	Non	Non	Non	Non	Non
Kayes	Diboli	Diboli	Oui	Oui	Améliorée/moderne	Oui	Oui	Dans le village	27	F	Present	NA	NA	NA	Non	Oui	Non	Non	Non	Non	Non	Non	Non	Non	Non
Kayes	Diboli	Diboli	Oui	Oui	Améliorée/moderne	Oui	Oui	Dans le village	4	F	Present	NA	Aucune	Oui	Non	Oui	Non	Non	Non	Non	Non	Non	Non	Non	Non
Kayes	Diboli	Diboli	Oui	Oui	Améliorée/moderne	Oui	Oui	Dans le village	18	F	Present	NA	NA	NA	Non	Oui	Non	Non	Non	Non	Non	Non	Non	Non	Non
Kayes	Diboli	Diboli	Oui	Oui	Améliorée/moderne	Oui	Oui	Dans le village	9	F	Present	Oui	Aucune	Oui	Non	Oui	Non	Non	Non	Non	Non	Non	Non	Non	Non
Kayes	Diboli	Diboli	Oui	Oui	Tradi	Oui	NA	Dans le village	49	M	Absent	NA	NA	NA	Non examiné	Non	NA	NA	NA	NA	NA	NA	NA	NA	NA
Kayes	Diboli	Diboli	Oui	Oui	Tradi	Oui	NA	Dans le village	37	M	Absent	NA	NA	NA	Non examiné	Non	NA	NA	NA	NA	NA	NA	NA	NA	NA
Kayes	Diboli	Diboli	Oui	Oui	Améliorée/moderne	Oui	Oui	Dans la concession	10	F	Present	Oui	NA	NA	Non	Oui	Non	Non	Non	Non	Non	Non	Non	Non	Non
Kayes	Diboli	Diboli	Oui	Oui	Améliorée/moderne	Oui	Oui	Dans la concession	35	F	Present	NA	NA	NA	Non	Oui	Non	Non	Non	Non	Non	Non	Non	Non	Non
Kayes	Diboli	Diboli	Oui	Oui	Améliorée/moderne	Oui	Oui	Dans la concession	12	F	Present	Oui	NA	NA	Non	Oui	Non	Non	Non	Non	Non	Non	Non	Non	Non
Kayes	Diboli	Diboli	Oui	Oui	Améliorée/moderne	Oui	Oui	Dans la concession	5	F	Present	Non	Nasale	Non	Non	Oui	Non	Non	Non	Non	Non	Non	Non	Non	Non
Kayes	Diboli	Diboli	Oui	Oui	Améliorée/moderne	Oui	Oui	Dans la concession	14	F	Present	Non	NA	NA	Non	Oui	Non	Non	Non	Non	Non	Non	Non	Non	Non
Kayes	Diboli	Diboli	Oui	Oui	Améliorée/moderne	Oui	Oui	Dans la concession	7	F	Present	Non	Aucune	Oui	Non	Oui	Non	Non	Non	Non	Non	Non	Non	Non	Non
Kayes	Diboli	Diboli	Oui	Oui	Améliorée/moderne	Oui	Oui	Dans la concession	55	M	Absent	NA	NA	NA	Non examiné	Non	NA	NA	NA	NA	NA	NA	NA	NA	NA
Kayes	Diboli	Diboli	Oui	Oui	Améliorée/moderne	Oui	Oui	Dans la concession	0	F	Present	NA	NA	NA	Non examiné	Non	NA	NA	NA	NA	NA	NA	NA	NA	NA
Kayes	Diboli	Diboli	Oui	Oui	Améliorée/moderne	Oui	Oui	Dans la concession	12	F	Present	Non	NA	NA	Non	Oui	Non	Non	Non	Non	Non	Non	Non	Non	Non
Kayes	Diboli	Diboli	Oui	Oui	Améliorée/moderne	Oui	Oui	Dans la concession	27	F	Present	NA	NA	NA	Non	Oui	Non	Non	Non	Non	Non	Non	Non	Non	Non
Kayes	Diboli	Diboli	Oui	Oui	Améliorée/moderne	Oui	Oui	Dans la concession	29	F	Present	NA	NA	NA	Non	Oui	Non	Non	Non	Non	Non	Non	Non	Non	Non
Kayes	Diboli	Diboli	Oui	Oui	Améliorée/moderne	Oui	Oui	Dans la concession	22	F	Present	NA	NA	NA	Non	Oui	Non	Non	Non	Non	Non	Non	Non	Non	Non
Kayes	Diboli	Diboli	Oui	Oui	Améliorée/moderne	Oui	Oui	Dans la concession	0	F	Present	NA	NA	NA	Non examiné	Non	NA	NA	NA	NA	NA	NA	NA	NA	NA
Kayes	Diboli	Diboli	Oui	Oui	Améliorée/moderne	Oui	Oui	Dans la concession	1	F	Present	NA	Aucune	Oui	Non	Oui	Non	Non	Non	Non	Non	Non	Non	Non	Non
Kayes	Diboli	Diboli	Oui	Oui	Améliorée/moderne	Oui	Oui	Dans la concession	4	F	Present	NA	Aucune	Oui	Non	Oui	Non	Non	Non	Non	Non	Non	Non	Non	Non
Kayes	Diboli	Diboli	Oui	Oui	Améliorée/moderne	Oui	Oui	Dans la concession	55	M	Absent	NA	NA	NA	Non examiné	Non	NA	NA	NA	NA	NA	NA	NA	NA	NA
Kayes	Diboli	Diboli	Oui	Oui	Améliorée/moderne	Oui	Oui	Dans la concession	25	M	Present	NA	NA	NA	Non	Oui	Non	Non	Non	Non	Non	Non	Non	Non	Non
Kayes	Diboli	Diboli	Oui	Oui	Améliorée/moderne	Oui	Oui	Dans la concession	0	F	Present	NA	NA	NA	Non examiné	Non	NA	NA	NA	NA	NA	NA	NA	NA	NA
Kayes	Diboli	Diboli	Oui	Oui	Améliorée/moderne	Oui	Oui	Dans la concession	42	F	Present	NA	NA	NA	Non	Oui	Non	Non	Non	Non	Non	Non	Non	Non	Non
Kayes	Diboli	Diboli	Oui	Oui	Améliorée/moderne	Oui	Oui	Dans la concession	13	M	Present	Non	NA	NA	Non	Oui	Non	Non	Non	Non	Non	Non	Non	Non	Non
Kayes	Diboli	Diboli	Oui	Oui	Améliorée/moderne	Oui	Oui	Dans la concession	58	M	Present	NA	NA	NA	Non	Oui	Non	Non	Non	Non	Non	Non	Non	Non	Non
Kayes	Diboli	Diboli	Oui	Oui	Améliorée/moderne	Oui	Oui	Dans la concession	5	M	Present	Non	Aucune	Oui	Non	Oui	Non	Non	Non	Non	Non	Non	Non	Non	Non
Kayes	Diboli	Diboli	Oui	Oui	Améliorée/moderne	Oui	Oui	Dans la concession	8	M	Present	Oui	Aucune	Oui	Non	Oui	Non	Non	Non	Non	Non	Non	Non	Non	Non
Kayes	Diboli	Diboli	Oui	Oui	Améliorée/moderne	Oui	Oui	Dans la concession	12	M	Present	Oui	NA	NA	Non	Oui	Non	Non	Non	Non	Non	Non	Non	Non	Non
Kayes	Diboli	Diboli	Oui	Oui	Améliorée/moderne	Oui	Oui	Dans la concession	1	F	Present	NA	Aucune	Oui	Non	Oui	Non	Non	Non	Non	Non	Non	Non	Non	Non
Kayes	Diboli	Diboli	Oui	Oui	Améliorée/moderne	Oui	Oui	Dans la concession	6	M	Present	Oui	Aucune	Oui	Non	Oui	Non	Non	Non	Non	Non	Non	Non	Non	Non
Kayes	Diboli	Diboli	Oui	Oui	Améliorée/moderne	Oui	Oui	Dans la concession	55	M	Absent	NA	NA	NA	Non examiné	Non	NA	NA	NA	NA	NA	NA	NA	NA	NA
Kayes	Diboli	Diboli	Oui	Oui	Améliorée/moderne	Oui	Oui	Dans la concession	12	M	Present	Oui	NA	NA	Non	Oui	Non	Non	Non	Non	Non	Non	Non	Non	Non
Kayes	Diboli	Diboli	Oui	Oui	Améliorée/moderne	Oui	Oui	Dans la concession	42	F	Absent	NA	NA	NA	Non examiné	Non	NA	NA	NA	NA	NA	NA	NA	NA	NA
Kayes	Diboli	Diboli	Oui	Oui	Améliorée/moderne	Oui	Oui	Dans la concession	16	F	Present	NA	NA	NA	Non	Oui	Non	Non	Non	Non	Non	Non	Non	Non	Non
Kayes	Diboli	Diboli	Oui	Oui	Améliorée/moderne	Oui	Oui	Dans la concession	5	F	Present	Non	Aucune	Oui	Non	Oui	Non	Non	Non	Non	Non	Non	Non	Non	Non
Kayes	Diboli	Diboli	Oui	Oui	Améliorée/moderne	Oui	Oui	Dans la concession	7	F	Present	Oui	Aucune	Oui	Non	Oui	Non	Non	Non	Non	Non	Non	Non	Non	Non
Kayes	Diboli	Diboli	Oui	Oui	Améliorée/moderne	Oui	Oui	Dans la concession	15	F	Present	NA	NA	NA	Non	Oui	Non	Non	Non	Non	Non	Non	Non	Non	Non
Kayes	Diboli	Diboli	Oui	Oui	Améliorée/moderne	Oui	Oui	Dans la concession	8	F	Present	Oui	Aucune	Oui	Non	Oui	Non	Non	Non	Non	Non	Non	Non	Non	Non
Kayes	Diboli	Diboli	Oui	Oui	Améliorée/moderne	Oui	Oui	Dans la concession	52	M	Absent	NA	NA	NA	Non examiné	Non	NA	NA	NA	NA	NA	NA	NA	NA	NA
Kayes	Diboli	Diboli	Oui	Oui	Améliorée/moderne	Oui	Oui	Dans la concession	11	F	Present	Oui	NA	NA	Non	Oui	Non	Non	Non	Non	Non	Non	Non	Non	Non
Kayes	Diboli	Diboli	Oui	Oui	Améliorée/moderne	Oui	Oui	Dans la concession	27	M	Present	NA	NA	NA	Non	Oui	Non	Non	Non	Non	Non	Non	Non	Non	Non
Kayes	Diboli	Diboli	Oui	Oui	Améliorée/moderne	Oui	Oui	Dans la concession	8	F	Present	Oui	Aucune	Oui	Non	Oui	Non	Non	Non	Non	Non	Non	Non	Non	Non
Kayes	Diboli	Diboli	Oui	Oui	Améliorée/moderne	Oui	Oui	Dans la concession	35	F	Present	NA	NA	NA	Non	Oui	Non	Non	Non	Non	Non	Non	Non	Non	Non
Kayes	Diboli	Diboli	Oui	Oui	Améliorée/moderne	Oui	Oui	Dans la concession	20	F	Present	NA	NA	NA	Non	Oui	Non	Non	Non	Non	Non	Non	Non	Non	Non
Kayes	Diboli	Diboli	Oui	Oui	Améliorée/moderne	Oui	Oui	Dans la concession	44	M	Absent	NA	NA	NA	Non examiné	Non	NA	NA	NA	NA	NA	NA	NA	NA	NA
Kayes	Diboli	Diboli	Oui	Oui	Améliorée/moderne	Oui	Oui	Dans la concession	10	F	Absent	Oui	NA	NA	Non examiné	Non	NA	NA	NA	NA	NA	NA	NA	NA	NA
Kayes	Diboli	Diboli	Oui	Oui	Améliorée/moderne	Oui	Oui	Dans la concession	21	F	Present	NA	NA	NA	Non	Oui	Non	Non	Non	Non	Non	Non	Non	Non	Non
Kayes	Diboli	Diboli	Oui	Oui	Améliorée/moderne	Oui	Oui	Dans la concession	16	F	Present	NA	NA	NA	Non	Oui	Non	Non	Non	Non	Non	Non	Non	Non	Non
Kayes	Diboli	Diboli	Oui	Oui	Améliorée/moderne	Oui	Oui	Dans la concession	31	M	Absent	NA	NA	NA	Non examiné	Non	NA	NA	NA	NA	NA	NA	NA	NA	NA
Kayes	Diboli	Diboli	Oui	Oui	Améliorée/moderne	Oui	Oui	Dans la concession	6	F	Present	Non	Aucune	Oui	Non	Oui	Non	Non	Non	Non	Non	Non	Non	Non	Non
Kayes	Lontou	Keniou	Oui	Oui	Tradi	Oui	NA	Hors du village	17	M	Present	NA	NA	NA	Non	Oui	Non	Non	Non	Non	Non	Non	Non	Non	Non
Kayes	Lontou	Keniou	Oui	Oui	Tradi	Oui	NA	Hors du village	2	M	Present	NA	Aucune	Oui	Non	Oui	Non	Non	Non	Non	Non	Non	Non	Non	Non
Kayes	Lontou	Keniou	Oui	Oui	Tradi	Oui	NA	Hors du village	4	M	Present	NA	Aucune	Oui	Non	Oui	Non	Non	Non	Non	Non	Non	Non	Non	Non
Kayes	Lontou	Keniou	Oui	Oui	Tradi	Oui	NA	Hors du village	6	M	Present	Non	Aucune	Oui	Non	Oui	Non	Non	Non	Non	Non	Non	Non	Non	Non
Kayes	Lontou	Keniou	Oui	Oui	Tradi	Oui	NA	Hors du village	0	M	Present	NA	NA	NA	Non examiné	Non	NA	NA	NA	NA	NA	NA	NA	NA	NA
Kayes	Lontou	Keniou	Oui	Oui	Tradi	Oui	NA	Hors du village	40	F	Present	NA	NA	NA	Non	Oui	Non	Non	Non	Non	Non	Non	Non	Non	Non
Kayes	Lontou	Keniou	Oui	Oui	Tradi	Oui	NA	Hors du village	11	M	Present	Oui	NA	NA	Non	Oui	Non	Non	Non	Non	Non	Non	Non	Non	Non
Kayes	Lontou	Keniou	Oui	Oui	Tradi	Oui	NA	Hors du village	14	M	Present	Oui	NA	NA	Non	Oui	Non	Non	Non	Non	Non	Non	Non	Non	Non
Kayes	Lontou	Keniou	Oui	Oui	Tradi	Oui	NA	Hors du village	25	F	Present	NA	NA	NA	Non	Oui	Non	Non	Non	Non	Non	Non	Non	Non	Non
Kayes	Lontou	Keniou	Oui	Oui	Tradi	Oui	NA	Hors du village	46	M	Absent	NA	NA	NA	Non examiné	Non	NA	NA	NA	NA	NA	NA	NA	NA	NA
Kayes	Lontou	Keniou	Oui	Oui	Tradi	Oui	NA	Hors du village	7	F	Present	Oui	Aucune	Oui	Non	Oui	Non	Non	Non	Non	Non	Non	Non	Non	Non
Kayes	Lontou	Keniou	Oui	Oui	Tradi	Oui	NA	Hors du village	16	M	Present	NA	NA	NA	Non	Oui	Non	Non	Non	Non	Non	Non	Non	Non	Non
Kayes	Lontou	Keniou	Oui	Oui	Tradi	Oui	NA	Hors du village	41	F	Present	NA	NA	NA	Non	Oui	Non	Non	Non	Non	Non	Non	Non	Non	Non
Kayes	Lontou	Keniou	Oui	Oui	Tradi	Oui	NA	Hors du village	14	F	Present	Non	NA	NA	Non	Oui	Non	Non	Non	Non	Non	Non	Non	Non	Non
Kayes	Lontou	Keniou	Oui	Oui	Tradi	Oui	NA	Hors du village	17	F	Present	NA	NA	NA	Non	Oui	Non	Non	Non	Non	Non	Non	Non	Non	Non
Kayes	Lontou	Keniou	Oui	Oui	Tradi	Oui	NA	Hors du village	8	F	Present	Non	Aucune	Oui	Non	Oui	Non	Non	Non	Non	Non	Non	Non	Non	Non
Kayes	Lontou	Keniou	Oui	Oui	Tradi	Oui	NA	Hors du village	45	M	Present	NA	NA	NA	Non	Oui	Non	Non	Non	Non	Non	Non	Non	Non	Non
Kayes	Lontou	Keniou	Oui	Oui	Tradi	Oui	NA	Hors du village	17	M	Present	NA	NA	NA	Non	Oui	Non	Non	Non	Non	Non	Non	Non	Non	Non
Kayes	Lontou	Keniou	Oui	Oui	Tradi	Oui	NA	Hors du village	10	F	Present	Oui	NA	NA	Non	Oui	Non	Non	Non	Non	Non	Non	Non	Non	Non
Kayes	Lontou	Keniou	Oui	Oui	Tradi	Oui	NA	Hors du village	17	M	Present	NA	NA	NA	Non	Oui	Non	Non	Non	Non	Non	Non	Non	Non	Non
Kayes	Lontou	Keniou	Oui	Oui	Tradi	Oui	NA	Hors du village	4	F	Present	NA	Aucune	Oui	Non	Oui	Non	Non	Non	Non	Non	Non	Non	Non	Non
Kayes	Lontou	Keniou	Oui	Oui	Tradi	Oui	NA	Hors du village	2	F	Present	NA	Aucune	Oui	Non	Oui	Non	Non	Non	Non	Non	Non	Non	Non	Non
Kayes	Lontou	Keniou	Oui	Oui	Tradi	Oui	NA	Hors du village	6	F	Present	Non	Aucune	Oui	Non	Oui	Non	Non	Non	Non	Non	Non	Non	Non	Non
Kayes	Lontou	Keniou	Oui	Oui	Tradi	Oui	NA	Hors du village	5	F	Present	Non	Aucune	Oui	Non	Oui	Non	Non	Non	Non	Non	Non	Non	Non	Non
Kayes	Lontou	Keniou	Oui	Oui	Tradi	Oui	NA	Hors du village	41	M	Present	NA	NA	NA	Non	Oui	Non	Non	Non	Non	Non	Non	Non	Non	Non
Kayes	Lontou	Keniou	Oui	Oui	Tradi	Oui	NA	Hors du village	5	M	Present	Non	Aucune	Oui	Non	Oui	Non	Non	Non	Non	Non	Non	Non	Non	Non
Kayes	Lontou	Keniou	Oui	Oui	Tradi	Oui	NA	Hors du village	30	F	Present	NA	NA	NA	Non	Oui	Non	Non	Non	Non	Non	Non	Non	Non	Non
Kayes	Lontou	Keniou	Oui	Oui	Tradi	Oui	NA	Hors du village	13	M	Absent	Oui	NA	NA	Non examiné	Non	NA	NA	NA	NA	NA	NA	NA	NA	NA
Kayes	Lontou	Keniou	Oui	Oui	Tradi	Oui	NA	Hors du village	11	M	Present	Non	NA	NA	Non	Oui	Non	Non	Non	Non	Non	Non	Non	Non	Non
Kayes	Lontou	Keniou	Oui	Oui	Tradi	Oui	NA	Hors du village	7	M	Present	Non	Aucune	Oui	Non	Oui	Non	Non	Non	Non	Non	Non	Non	Non	Non
Kayes	Lontou	Keniou	Oui	Oui	Tradi	Oui	NA	Hors du village	21	M	Present	NA	NA	NA	Non	Oui	Non	Non	Non	Non	Non	Non	Non	Non	Non
Kayes	Lontou	Keniou	Oui	Oui	Tradi	Oui	NA	Hors du village	80	M	Present	NA	NA	NA	Non	Oui	Non	Non	Non	Non	Non	Non	Non	Non	Non
Kayes	Lontou	Keniou	Oui	Oui	Tradi	Oui	NA	Hors du village	8	F	Present	Oui	Aucune	Oui	Non	Oui	Non	Non	Non	Non	Non	Non	Non	Non	Non
Kayes	Lontou	Keniou	Oui	Oui	Tradi	Oui	NA	Hors du village	0	F	Present	NA	NA	NA	Non examiné	Non	NA	NA	NA	NA	NA	NA	NA	NA	NA
Kayes	Lontou	Keniou	Oui	Oui	Tradi	Oui	NA	Hors du village	77	F	Present	NA	NA	NA	Non	Oui	Non	Non	Non	Non	Non	Non	Non	Non	Non
Kayes	Lontou	Keniou	Oui	Oui	Tradi	Oui	NA	Hors du village	16	M	Present	NA	NA	NA	Non	Oui	Non	Non	Non	Non	Non	Non	Non	Non	Non
Kayes	Lontou	Keniou	Oui	Oui	Tradi	Oui	NA	Hors du village	10	M	Present	Oui	NA	NA	Non	Oui	Non	Non	Non	Non	Non	Non	Non	Non	Non
Kayes	Lontou	Keniou	Oui	Oui	Tradi	Oui	NA	Hors du village	14	M	Present	Oui	NA	NA	Non	Oui	Non	Non	Non	Non	Non	Non	Non	Non	Non
Kayes	Lontou	Keniou	Oui	Oui	Tradi	Oui	NA	Hors du village	30	F	Present	NA	NA	NA	Non	Oui	Non	Non	Non	Non	Non	Non	Non	Non	Non
Kayes	Lontou	Keniou	Oui	Oui	Tradi	Oui	NA	Hors du village	47	M	Present	NA	NA	NA	Non	Oui	Non	Non	Non	Non	Non	Non	Non	Non	Non
Kayes	Lontou	Keniou	Oui	Oui	Tradi	Oui	NA	Hors du village	16	M	Present	NA	NA	NA	Non	Oui	Non	Non	Non	Non	Non	Non	Non	Non	Non
Kayes	Lontou	Keniou	Oui	Oui	Tradi	Oui	NA	Hors du village	40	M	Present	NA	NA	NA	Non	Oui	Non	Non	Non	Non	Non	Non	Non	Non	Non
Kayes	Lontou	Keniou	Oui	Oui	Tradi	Oui	NA	Hors du village	15	M	Present	NA	NA	NA	Non	Oui	Non	Non	Non	Non	Non	Non	Non	Non	Non
Kayes	Lontou	Keniou	Oui	Oui	Tradi	Oui	NA	Hors du village	27	F	Present	NA	NA	NA	Non	Oui	Non	Non	Non	Non	Non	Non	Non	Non	Non
Kayes	Lontou	Keniou	Oui	Oui	Tradi	Oui	NA	Hors du village	18	M	Present	NA	NA	NA	Non	Oui	Non	Non	Non	Non	Non	Non	Non	Non	Non
Kayes	Lontou	Keniou	Oui	Oui	Tradi	Oui	NA	Hors du village	18	M	Present	NA	NA	NA	Non	Oui	Non	Non	Non	Non	Non	Non	Non	Non	Non
Kayes	Lontou	Keniou	Oui	Oui	Tradi	Oui	NA	Hors du village	50	F	Present	NA	NA	NA	Non	Oui	Non	Non	Non	Non	Non	Non	Non	Non	Non
Kayes	Lontou	Keniou	Oui	Oui	Tradi	Oui	NA	Hors du village	13	M	Absent	Oui	NA	NA	Non examiné	Non	NA	NA	NA	NA	NA	NA	NA	NA	NA
Kayes	Lontou	Keniou	Oui	Oui	Tradi	Oui	NA	Hors du village	12	M	Present	Non	NA	NA	Non	Oui	Non	Non	Non	Non	Non	Non	Non	Non	Non
Kayes	Lontou	Keniou	Oui	Oui	Tradi	Oui	NA	Hors du village	22	M	Present	NA	NA	NA	Non	Oui	Non	Non	Non	Non	Non	Non	Non	Non	Non
Kayes	Lontou	Keniou	Oui	Oui	Tradi	Oui	NA	Hors du village	65	F	Present	NA	NA	NA	Non	Oui	Non	Non	Non	Non	Non	Non	Non	Non	Non
Kayes	Lontou	Keniou	Oui	Oui	Tradi	Oui	NA	Hors du village	78	M	Present	NA	NA	NA	Non	Oui	Non	Non	Non	Non	Non	Non	Non	Non	Non
Kayes	Lontou	Keniou	Oui	Oui	Tradi	Oui	NA	Hors du village	3	M	Present	NA	Aucune	Oui	Non	Oui	Non	Non	Non	Non	Non	Non	Non	Non	Non
Kayes	Lontou	Keniou	Oui	Oui	Tradi	Oui	NA	Hors du village	44	M	Absent	NA	NA	NA	Non examiné	Non	NA	NA	NA	NA	NA	NA	NA	NA	NA
Kayes	Lontou	Keniou	Oui	Oui	Tradi	Oui	NA	Hors du village	28	F	Present	NA	NA	NA	Non	Oui	Non	Non	Non	Non	Non	Non	Non	Non	Non
Kayes	Lontou	Keniou	Oui	Oui	Tradi	Oui	NA	Hors du village	30	F	Present	NA	NA	NA	Non	Oui	Non	Non	Non	Non	Non	Non	Non	Non	Non
Kayes	Lontou	Keniou	Oui	Oui	Tradi	Oui	NA	Hors du village	16	F	Present	NA	NA	NA	Non	Oui	Non	Non	Non	Non	Non	Non	Non	Non	Non
Kayes	Lontou	Keniou	Oui	Oui	Tradi	Oui	NA	Hors du village	12	M	Absent	Oui	NA	NA	Non examiné	Non	NA	NA	NA	NA	NA	NA	NA	NA	NA
Kayes	Lontou	Keniou	Oui	Oui	Tradi	Oui	NA	Hors du village	3	M	Present	NA	Nasale	Non	Non	Oui	Non	Non	Non	Non	Non	Non	Non	Non	Non
Kayes	Lontou	Keniou	Oui	Oui	Tradi	Oui	NA	Hors du village	16	F	Absent	NA	NA	NA	Non examiné	Non	NA	NA	NA	NA	NA	NA	NA	NA	NA
Kayes	Lontou	Keniou	Oui	Oui	Tradi	Oui	NA	Hors du village	14	M	Present	Oui	NA	NA	Non	Oui	Non	Non	Non	Non	Non	Non	Non	Non	Non
Kayes	Lontou	Keniou	Oui	Oui	Tradi	Oui	NA	Hors du village	21	M	Present	NA	NA	NA	Non	Oui	Non	Non	Non	Non	Non	Non	Non	Non	Non
Kayes	Lontou	Keniou	Oui	Oui	Tradi	Oui	NA	Hors du village	49	M	Present	NA	NA	NA	Non	Oui	Non	Non	Non	Non	Non	Non	Non	Non	Non
Kayes	Lontou	Keniou	Oui	Oui	Tradi	Oui	NA	Hors du village	6	M	Present	Non	Aucune	Oui	Non	Oui	Non	Non	Non	Non	Non	Non	Non	Non	Non
Kayes	Lontou	Keniou	Oui	Oui	Tradi	Oui	NA	Hors du village	57	F	Present	NA	NA	NA	Non	Oui	Non	Non	Non	Non	Non	Non	Non	Non	Non
Kayes	Lontou	Keniou	Oui	Oui	Tradi	Oui	NA	Hors du village	12	M	Present	Oui	NA	NA	Non	Oui	Non	Non	Non	Non	Non	Non	Non	Non	Non
Kayes	Lontou	Keniou	Oui	Oui	Tradi	Oui	NA	Hors du village	9	M	Present	Non	Aucune	Oui	Non	Oui	Non	Non	Non	Non	Non	Non	Non	Non	Non
Kayes	Lontou	Keniou	Oui	Oui	Tradi	Oui	NA	Hors du village	47	M	Present	NA	NA	NA	Non	Oui	Non	Non	Non	Non	Non	Non	Non	Non	Non
Kayes	Lontou	Keniou	Oui	Oui	Tradi	Oui	NA	Hors du village	1	F	Present	NA	Aucune	Oui	Non	Oui	Non	Non	Non	Non	Non	Non	Non	Non	Non
Kayes	Lontou	Keniou	Oui	Oui	Tradi	Oui	NA	Hors du village	27	F	Present	NA	NA	NA	Non	Oui	Non	Non	Non	Non	Non	Non	Non	Non	Non
Kayes	Lontou	Keniou	Oui	Oui	Tradi	Oui	NA	Hors du village	6	M	Present	Non	Aucune	Oui	Non	Oui	Non	Non	Non	Non	Non	Non	Non	Non	Non
Kayes	Lontou	Keniou	Oui	Oui	Tradi	Oui	NA	Hors du village	8	M	Present	Non	Aucune	Oui	Non	Oui	Non	Non	Non	Non	Non	Non	Non	Non	Non
Kayes	Lontou	Keniou	Oui	Oui	Tradi	Oui	NA	Hors du village	10	F	Present	Oui	NA	NA	Non	Oui	Non	Non	Non	Non	Non	Non	Non	Non	Non
Kayes	Lontou	Keniou	Oui	Oui	Tradi	Oui	NA	Hors du village	2	F	Present	NA	Nasale	Non	Non	Oui	Non	Non	Non	Non	Non	Non	Non	Non	Non
Kayes	Lontou	Keniou	Oui	Oui	Tradi	Oui	NA	Hors du village	4	M	Present	NA	Aucune	Oui	Non	Oui	Non	Non	Non	Non	Non	Non	Non	Non	Non
Kayes	Lontou	Keniou	Oui	Oui	Tradi	Oui	NA	Hors du village	46	M	Absent	NA	NA	NA	Non examiné	Non	NA	NA	NA	NA	NA	NA	NA	NA	NA
Kayes	Lontou	Keniou	Oui	Oui	Tradi	Oui	NA	Hors du village	11	F	Present	Oui	NA	NA	Non	Oui	Non	Non	Non	Non	Non	Non	Non	Non	Non
Kayes	Lontou	Keniou	Oui	Oui	Tradi	Oui	NA	Hors du village	32	F	Present	NA	NA	NA	Non	Oui	Non	Non	Non	Non	Non	Non	Non	Non	Non
Kayes	Lontou	Keniou	Oui	Oui	Tradi	Oui	NA	Hors du village	70	F	Present	NA	NA	NA	Non	Oui	Non	Non	Non	Non	Non	Non	Non	Non	Non
Kayes	Lontou	Keniou	Oui	Oui	Tradi	Oui	NA	Hors du village	5	F	Present	Non	Aucune	Oui	Non	Oui	Non	Non	Non	Non	Non	Non	Non	Non	Non
Kayes	Lontou	Keniou	Oui	Oui	Tradi	Oui	NA	Hors du village	1	M	Present	NA	Nasale	Non	Non	Oui	Non	Non	Non	Non	Non	Non	Non	Non	Non
Kayes	Lontou	Keniou	Oui	Oui	Tradi	Oui	NA	Hors du village	11	M	Present	Oui	NA	NA	Non	Oui	Non	Non	Non	Non	Non	Non	Non	Non	Non
Kayes	Lontou	Keniou	Oui	Oui	Tradi	Oui	NA	Hors du village	33	F	Present	NA	NA	NA	Non	Oui	Non	Non	Non	Non	Non	Non	Non	Non	Non
Kayes	Lontou	Keniou	Oui	Oui	Tradi	Oui	NA	Hors du village	14	F	Absent	Oui	NA	NA	Non examiné	Non	NA	NA	NA	NA	NA	NA	NA	NA	NA
Kayes	Lontou	Keniou	Oui	Oui	Tradi	Oui	NA	Hors du village	41	M	Present	NA	NA	NA	Non	Oui	Non	Non	Non	Non	Non	Non	Non	Non	Non
Kayes	Lontou	Keniou	Oui	Oui	Tradi	Oui	NA	Hors du village	17	F	Present	NA	NA	NA	Non	Oui	Non	Non	Non	Non	Non	Non	Non	Non	Non
Kayes	Lontou	Keniou	Oui	Oui	Tradi	Oui	NA	Hors du village	51	F	Absent	NA	NA	NA	Non examiné	Non	NA	NA	NA	NA	NA	NA	NA	NA	NA
Kayes	Lontou	Keniou	Oui	Oui	Tradi	Oui	NA	Hors du village	43	F	Present	NA	NA	NA	Non	Oui	Non	Non	Non	Non	Non	Non	Non	Non	Non
Kayes	Lontou	Keniou	Oui	Oui	Tradi	Oui	NA	Hors du village	62	M	Present	NA	NA	NA	Non	Oui	Non	Non	Non	Non	Non	Non	Non	Non	Non
Kayes	Lontou	Keniou	Oui	Oui	Tradi	Oui	NA	Hors du village	15	M	Present	NA	NA	NA	Non	Oui	Non	Non	Non	Non	Non	Non	Non	Non	Non
Kayes	Lontou	Keniou	Oui	Oui	Tradi	Oui	NA	Hors du village	13	F	Present	Oui	NA	NA	Non	Oui	Non	Non	Non	Non	Non	Non	Non	Non	Non
Kayes	Lontou	Keniou	Oui	Oui	Tradi	Oui	NA	Hors du village	9	M	Present	Oui	Aucune	Oui	Non	Oui	Non	Non	Non	Non	Non	Non	Non	Non	Non
Kayes	Lontou	Keniou	Oui	Oui	Tradi	Oui	NA	Hors du village	7	M	Present	Oui	Aucune	Oui	Non	Oui	Non	Non	Non	Non	Non	Non	Non	Non	Non
Kayes	Lontou	Keniou	Oui	Oui	Tradi	Oui	NA	Hors du village	10	F	Present	Oui	NA	NA	Non	Oui	Non	Non	Non	Non	Non	Non	Non	Non	Non
Kayes	Lontou	Keniou	Oui	Oui	Tradi	Oui	NA	Hors du village	5	F	Present	Non	Aucune	Oui	Non	Oui	Non	Non	Non	Non	Non	Non	Non	Non	Non
Kayes	Lontou	Keniou	Oui	Oui	Tradi	Oui	NA	Hors du village	25	F	Present	NA	NA	NA	Non	Oui	Non	Non	Non	Non	Non	Non	Non	Non	Non
Kayes	Lontou	Keniou	Oui	Oui	Tradi	Oui	NA	Hors du village	14	F	Present	Oui	NA	NA	Non	Oui	Non	Non	Non	Non	Non	Non	Non	Non	Non
Kayes	Lontou	Keniou	Oui	Oui	Tradi	Oui	NA	Hors du village	12	M	Present	Oui	NA	NA	Non	Oui	Non	Non	Non	Non	Non	Non	Non	Non	Non
Kayes	Lontou	Keniou	Oui	Oui	Tradi	Oui	NA	Hors du village	32	M	Absent	NA	NA	NA	Non examiné	Non	NA	NA	NA	NA	NA	NA	NA	NA	NA
Kayes	Lontou	Keniou	Oui	Oui	Tradi	Oui	NA	Hors du village	7	F	Present	Oui	Aucune	Oui	Non	Oui	Non	Non	Non	Non	Non	Non	Non	Non	Non
Kayes	Lontou	Keniou	Oui	Oui	Tradi	Oui	NA	Hors du village	13	F	Present	Oui	NA	NA	Non	Oui	Non	Non	Non	Non	Non	Non	Non	Non	Non
Kayes	Lontou	Keniou	Oui	Oui	Tradi	Oui	NA	Hors du village	11	M	Present	Oui	NA	NA	Non	Oui	Non	Non	Non	Non	Non	Non	Non	Non	Non
Kayes	Lontou	Keniou	Oui	Oui	Tradi	Oui	NA	Hors du village	9	M	Present	Oui	Aucune	Oui	Non	Oui	Non	Non	Non	Non	Non	Non	Non	Non	Non
Kayes	Keniou	Keniou	Oui	Oui	Tradi	Oui	NA	Hors du village	20	F	Present	NA	NA	NA	Non	Oui	Non	Non	Non	Non	Non	Non	Non	Non	Non
Kayes	Lontou	Keniou	Oui	Oui	Tradi	Oui	NA	Hors du village	36	F	Absent	NA	NA	NA	Non examiné	Non	NA	NA	NA	NA	NA	NA	NA	NA	NA
Kayes	Lontou	Keniou	Oui	Oui	Tradi	Oui	NA	Hors du village	44	M	Present	NA	NA	NA	Non	Oui	Non	Non	Non	Non	Non	Non	Non	Non	Non
Kayes	Lontou	Keniou	Oui	Oui	Tradi	Oui	NA	Hors du village	25	F	Present	NA	NA	NA	Non	Oui	Non	Non	Non	Non	Non	Non	Non	Non	Non
Kayes	Lontou	Keniou	Oui	Oui	Tradi	Oui	NA	Hors du village	36	F	Present	NA	NA	NA	Non	Oui	Non	Non	Non	Non	Non	Non	Non	Non	Non
Kayes	Lontou	Keniou	Oui	Oui	Tradi	Oui	NA	Hors du village	8	M	Present	Oui	Aucune	Oui	Non	Oui	Non	Non	Non	Non	Non	Non	Non	Non	Non
Kayes	Lontou	Keniou	Oui	Oui	Tradi	Oui	NA	Hors du village	15	M	Present	NA	NA	NA	Non	Oui	Non	Non	Non	Non	Non	Non	Non	Non	Non
Kayes	Keniou	Keniou	Oui	Oui	Tradi	Oui	NA	Hors du village	25	F	Absent	NA	NA	NA	Non examiné	Non	NA	NA	NA	NA	NA	NA	NA	NA	NA
Kayes	Lontou	Keniou	Oui	Oui	Tradi	Oui	NA	Hors du village	7	F	Present	Non	Aucune	Oui	Non	Oui	Non	Non	Non	Non	Non	Non	Non	Non	Non
Kayes	Lontou	Keniou	Oui	Oui	Tradi	Oui	NA	Hors du village	46	M	Absent	NA	NA	NA	Non examiné	Non	NA	NA	NA	NA	NA	NA	NA	NA	NA
Kayes	Lontou	Keniou	Oui	Oui	Tradi	Oui	NA	Hors du village	8	F	Present	Oui	Aucune	Oui	Oui	Oui	Oui	Non	Non	NA					Non
Kayes	Lontou	Keniou	Oui	Oui	Tradi	Oui	NA	Hors du village	29	F	Present	NA	NA	NA	Non	Oui	Non	Non	Non	Non	Non	Non	Non	Non	Non
Kayes	Lontou	Keniou	Oui	Oui	Tradi	Oui	NA	Hors du village	16	F	Present	NA	NA	NA	Non	Oui	Non	Non	Non	Non	Non	Non	Non	Non	Non
Kayes	Lontou	Keniou	Oui	Oui	Tradi	Oui	NA	Hors du village	48	M	Absent	NA	NA	NA	Non examiné	Non	NA	NA	NA	NA	NA	NA	NA	NA	NA
Kayes	Lontou	Keniou	Oui	Oui	Tradi	Oui	NA	Hors du village	12	M	Present	Oui	NA	NA	Non	Oui	Non	Non	Non	Non	Non	Non	Non	Non	Non
Kayes	Keniou	Keniou	Oui	Oui	Tradi	Oui	NA	Hors du village	3	F	Present	NA	Aucune	Oui	Non	Oui	Non	Non	Non	Non	Non	Non	Non	Non	Non
Kayes	Lontou	Keniou	Oui	Oui	Tradi	Oui	NA	Hors du village	14	F	Present	Oui	NA	NA	Non	Oui	Non	Non	Non	Non	Non	Non	Non	Non	Non
Kayes	Lontou	Keniou	Oui	Oui	Tradi	Oui	NA	Hors du village	11	F	Present	Oui	NA	NA	Non	Oui	Non	Non	Non	Non	Non	Non	Non	Non	Non
Kayes	Keniou	Keniou	Oui	Oui	Tradi	Oui	NA	Hors du village	2	F	Present	NA	Nasale	Non	Non	Oui	Non	Non	Non	Non	Non	Non	Non	Non	Non
Kayes	Lontou	Keniou	Oui	Oui	Tradi	Oui	NA	Hors du village	9	F	Present	Oui	Aucune	Oui	Non	Oui	Non	Non	Non	Non	Non	Non	Non	Non	Non
Kayes	Lontou	Keniou	Oui	Oui	Tradi	Oui	NA	Hors du village	56	M	Absent	NA	NA	NA	Non examiné	Non	NA	NA	NA	NA	NA	NA	NA	NA	NA
Kayes	Lontou	Keniou	Oui	Oui	Tradi	Oui	NA	Hors du village	47	F	Present	NA	NA	NA	Non	Oui	Non	Non	Non	Non	Non	Non	Non	Non	Non
Kayes	Lontou	Keniou	Oui	Oui	Améliorée/moderne	Oui	Oui	Hors du village	45	F	Present	NA	NA	NA	Non	Oui	Non	Non	Non	Non	Non	Non	Non	Non	Non
Kayes	Lontou	Keniou	Oui	Oui	Améliorée/moderne	Oui	Oui	Hors du village	16	F	Present	NA	NA	NA	Non	Oui	Non	Non	Non	Non	Non	Non	Non	Non	Non
Kayes	Lontou	Keniou	Oui	Oui	Améliorée/moderne	Oui	Oui	Hors du village	9	M	Present	Oui	Aucune	Oui	Non	Oui	Non	Non	Non	Non	Non	Non	Non	Non	Non
Kayes	Lontou	Keniou	Oui	Oui	Améliorée/moderne	Oui	Oui	Hors du village	11	M	Present	Oui	NA	NA	Non	Oui	Non	Non	Non	Non	Non	Non	Non	Non	Non
Kayes	Lontou	Keniou	Oui	Oui	Améliorée/moderne	Oui	Oui	Hors du village	17	M	Present	NA	NA	NA	Non	Oui	Non	Non	Non	Non	Non	Non	Non	Non	Non
Kayes	Lontou	Keniou	Oui	Oui	Améliorée/moderne	Oui	Oui	Hors du village	15	F	Present	NA	NA	NA	Non	Oui	Non	Non	Non	Non	Non	Non	Non	Non	Non
Kayes	Lontou	Keniou	Oui	Oui	Améliorée/moderne	Oui	Oui	Hors du village	51	M	Present	NA	NA	NA	Non	Oui	Non	Non	Non	Non	Non	Non	Non	Non	Non
Kayes	Lontou	Keniou	Oui	Oui	Tradi	Oui	NA	Hors du village	61	M	Present	NA	NA	NA	Non	Oui	Non	Non	Non	Non	Non	Non	Non	Non	Non
Kayes	Lontou	Keniou	Oui	Oui	Tradi	Oui	NA	Hors du village	55	F	Present	NA	NA	NA	Non	Oui	Non	Non	Non	Non	Non	Non	Non	Non	Non
Kayes	Lontou	Keniou	Oui	Oui	Améliorée/moderne	Oui	Oui	Hors du village	12	M	Present	Oui	NA	NA	Non	Oui	Non	Non	Non	Non	Non	Non	Non	Non	Non
Kayes	Lontou	Keniou	Oui	Oui	Améliorée/moderne	Oui	Oui	Hors du village	16	M	Present	NA	NA	NA	Non	Oui	Non	Non	Non	Non	Non	Non	Non	Non	Non
Kayes	Lontou	Keniou	Oui	Oui	Améliorée/moderne	Oui	Oui	Hors du village	14	F	Present	Oui	NA	NA	Oui	Oui	Oui	Non	Non	NA					Non
Kayes	Lontou	Keniou	Oui	Oui	Améliorée/moderne	Oui	Oui	Hors du village	11	M	Present	Oui	NA	NA	Non	Oui	Non	Non	Non	Non	Non	Non	Non	Non	Non
Kayes	Lontou	Keniou	Oui	Oui	Améliorée/moderne	Oui	Oui	Hors du village	57	M	Absent	NA	NA	NA	Non examiné	Non	NA	NA	NA	NA	NA	NA	NA	NA	NA
Kayes	Lontou	Keniou	Oui	Oui	Améliorée/moderne	Oui	Oui	Hors du village	49	F	Present	NA	NA	NA	Non	Oui	Non	Non	Non	Non	Non	Non	Non	Non	Non
Kayes	Loutou	Keniou	Oui	Oui	Tradi	Oui	NA	Hors du village	1	M	Present	NA	Aucune	Oui	Non	Oui	Non	Non	Non	Non	Non	Non	Non	Non	Non
Kayes	Loutou	Keniou	Oui	Oui	Tradi	Oui	NA	Hors du village	24	F	Present	NA	NA	NA	Non	Oui	Non	Non	Non	Non	Non	Non	Non	Non	Non
Kayes	Loutou	Keniou	Oui	Oui	Tradi	Oui	NA	Hors du village	8	F	Present	Oui	Aucune	Oui	Non	Oui	Non	Non	Non	Non	Non	Non	Non	Non	Non
Kayes	Loutou	Keniou	Oui	Oui	Tradi	Oui	NA	Hors du village	2	F	Present	NA	Aucune	Oui	Non	Oui	Non	Non	Non	Non	Non	Non	Non	Non	Non
Kayes	Loutou	Keniou	Oui	Oui	Tradi	Oui	NA	Hors du village	35	M	Present	NA	NA	NA	Non	Oui	Non	Non	Non	Non	Non	Non	Non	Non	Non
Kayes	Loutou	Keniou	Oui	Oui	Tradi	Oui	NA	Hors du village	4	F	Present	NA	Aucune	Oui	Non	Oui	Non	Non	Non	Non	Non	Non	Non	Non	Non
Kayes	Lontou	Keniou	Oui	Oui	Améliorée/moderne	Oui	Oui	Hors du village	23	M	Present	NA	NA	NA	Non	Oui	Non	Non	Non	Non	Non	Non	Non	Non	Non
Kayes	Lontou	Keniou	Oui	Oui	Améliorée/moderne	Oui	Oui	Hors du village	18	M	Absent	NA	NA	NA	Non examiné	Non	NA	NA	NA	NA	NA	NA	NA	NA	NA
Kayes	Lontou	Keniou	Oui	Oui	Améliorée/moderne	Oui	Oui	Hors du village	10	F	Present	Oui	NA	NA	Non	Oui	Non	Non	Non	Non	Non	Non	Non	Non	Non
Kayes	Lontou	Keniou	Oui	Oui	Améliorée/moderne	Oui	Oui	Hors du village	55	M	Absent	NA	NA	NA	Non examiné	Non	NA	NA	NA	NA	NA	NA	NA	NA	NA
Kayes	Lontou	Keniou	Oui	Oui	Améliorée/moderne	Oui	Oui	Hors du village	18	M	Absent	NA	NA	NA	Non examiné	Non	NA	NA	NA	NA	NA	NA	NA	NA	NA
Kayes	Lontou	Keniou	Oui	Oui	Améliorée/moderne	Oui	Oui	Hors du village	41	F	Present	NA	NA	NA	Non	Oui	Non	Non	Non	Non	Non	Non	Non	Non	Non
Kayes	Lontou	Keniou	Oui	Oui	Améliorée/moderne	Oui	Oui	Hors du village	10	M	Present	Oui	NA	NA	Non	Oui	Non	Non	Non	Non	Non	Non	Non	Non	Non
Kayes	Lontou	Keniou	Oui	Oui	Améliorée/moderne	Oui	Oui	Hors du village	30	F	Present	NA	NA	NA	Non	Oui	Non	Non	Non	Non	Non	Non	Non	Non	Non
Kayes	Lontou	Keniou	Oui	Oui	Améliorée/moderne	Oui	Oui	Hors du village	52	M	Absent	NA	NA	NA	Non examiné	Non	NA	NA	NA	NA	NA	NA	NA	NA	NA
Kayes	Lontou	Keniou	Oui	Oui	Améliorée/moderne	Oui	Oui	Hors du village	5	F	Present	Non	Aucune	Oui	Non	Oui	Non	Non	Non	Non	Non	Non	Non	Non	Non
Kayes	Lontou	Keniou	Oui	Oui	Améliorée/moderne	Oui	Oui	Hors du village	13	M	Present	Oui	NA	NA	Non	Oui	Non	Non	Non	Non	Non	Non	Non	Non	Non
Kayes	Lontou	Keniou	Oui	Oui	Améliorée/moderne	Oui	Oui	Hors du village	0	M	Present	NA	NA	NA	Non examiné	Non	NA	NA	NA	NA	NA	NA	NA	NA	NA
Kayes	Lontou	Keniou	Oui	Oui	Améliorée/moderne	Oui	Oui	Hors du village	16	M	Present	NA	NA	NA	Non	Oui	Non	Non	Non	Non	Non	Non	Non	Non	Non
Kayes	Lontou	Keniou	Oui	Oui	Améliorée/moderne	Oui	Oui	Hors du village	6	F	Present	Non	Aucune	Oui	Non	Oui	Non	Non	Non	Non	Non	Non	Non	Non	Non
Kayes	Lotou	Keniou	Oui	Oui	Tradi	Oui	NA	Hors du village	25	F	Present	NA	NA	NA	Non	Oui	Non	Non	Non	Non	Non	Non	Non	Non	Non
Kayes	Lotou	Keniou	Oui	Oui	Tradi	Oui	NA	Hors du village	45	M	Absent	NA	NA	NA	Non examiné	Non	NA	NA	NA	NA	NA	NA	NA	NA	NA
Kayes	Lotou	Keniou	Oui	Oui	Tradi	Oui	NA	Hors du village	10	F	Present	Oui	NA	NA	Non	Oui	Non	Non	Non	Non	Non	Non	Non	Non	Non
Kayes	Louto	Keniou	Oui	Oui	Améliorée/moderne	Oui	Oui	Hors du village	32	M	Absent	NA	NA	NA	Non examiné	Non	NA	NA	NA	NA	NA	NA	NA	NA	NA
Kayes	Louto	Keniou	Oui	Oui	Améliorée/moderne	Oui	Oui	Hors du village	24	F	Absent	NA	NA	NA	Non examiné	Non	NA	NA	NA	NA	NA	NA	NA	NA	NA
Kayes	Lontou	Keniou	Oui	Oui	Tradi	Oui	NA	Hors du village	6	M	Present	Non	Aucune	Oui	Non	Oui	Non	Non	Non	Non	Non	Non	Non	Non	Non
Kayes	Lontou	Keniou	Oui	Oui	Tradi	Oui	NA	Hors du village	0	F	Present	NA	NA	NA	Non examiné	Non	NA	NA	NA	NA	NA	NA	NA	NA	NA
Kayes	Lontou	Keniou	Oui	Oui	Tradi	Oui	NA	Hors du village	36	M	Absent	NA	NA	NA	Non examiné	Non	NA	NA	NA	NA	NA	NA	NA	NA	NA
Kayes	Lontou	Keniou	Oui	Oui	Tradi	Oui	NA	Hors du village	2	M	Present	NA	Aucune	Oui	Non	Oui	Non	Non	Non	Non	Non	Non	Non	Non	Non
Kayes	Lontou	Keniou	Oui	Oui	Tradi	Oui	NA	Hors du village	3	M	Present	NA	Aucune	Oui	Non	Oui	Non	Non	Non	Non	Non	Non	Non	Non	Non
Kayes	Lontou	Keniou	Oui	Oui	Tradi	Oui	NA	Hors du village	26	F	Present	NA	NA	NA	Non	Oui	Non	Non	Non	Non	Non	Non	Non	Non	Non
Kayes	Lontou	Keniou	Oui	Oui	Tradi	Oui	NA	Hors du village	8	M	Present	Non	Aucune	Oui	Non	Oui	Non	Non	Non	Non	Non	Non	Non	Non	Non
Kayes	Lontou	Keniou	Oui	Oui	Tradi	Oui	NA	Hors du village	0	F	Present	NA	NA	NA	Non examiné	Non	NA	NA	NA	NA	NA	NA	NA	NA	NA
Kayes	Lontou	Keniou	Oui	Oui	Tradi	Oui	NA	Hors du village	12	M	Present	Oui	NA	NA	Non	Oui	Non	Non	Non	Non	Non	Non	Non	Non	Non
Kayes	Lontou	Keniou	Oui	Oui	Tradi	Oui	NA	Hors du village	72	F	Present	NA	NA	NA	Non	Oui	Non	Non	Non	Non	Non	Non	Non	Non	Non
Kayes	Lontou	Keniou	Oui	Oui	Tradi	Oui	NA	Hors du village	8	M	Present	Non	Aucune	Oui	Non	Oui	Non	Non	Non	Non	Non	Non	Non	Non	Non
Kayes	Lontou	Keniou	Oui	Oui	Tradi	Oui	NA	Hors du village	33	F	Present	NA	NA	NA	Non	Oui	Non	Non	Non	Non	Non	Non	Non	Non	Non
Kayes	Lontou	Keniou	Oui	Oui	Tradi	Oui	NA	Hors du village	42	M	Absent	NA	NA	NA	Non examiné	Non	NA	NA	NA	NA	NA	NA	NA	NA	NA
Kayes	Lontou	Keniou	Oui	Oui	Tradi	Oui	NA	Hors du village	70	F	Present	NA	NA	NA	Non	Oui	Non	Non	Non	Non	Non	Non	Non	Non	Non
Kayes	Lontou	Keniou	Oui	Oui	Tradi	Oui	NA	Hors du village	32	F	Present	NA	NA	NA	Non	Oui	Non	Non	Non	Non	Non	Non	Non	Non	Non
Kayes	Lontou	Keniou	Oui	Oui	Tradi	Oui	NA	Hors du village	3	F	Present	NA	Aucune	Oui	Non	Oui	Non	Non	Non	Non	Non	Non	Non	Non	Non
Kayes	Diamou	Diamou	Oui	Oui	Tradi	Oui	NA	Dans la concession	20	M	Present	NA	NA	NA	Non	Oui	Non	Non	Non	Non	Non	Non	Non	Non	Non
Kayes	Diamou	Diamou	Oui	Oui	Tradi	Oui	NA	Dans la concession	51	F	Absent	NA	NA	NA	Non examiné	Non	NA	NA	NA	NA	NA	NA	NA	NA	NA
Kayes	Diamou	Diamou	Oui	Oui	Tradi	Oui	NA	Dans la concession	63	M	Absent	NA	NA	NA	Non examiné	Non	NA	NA	NA	NA	NA	NA	NA	NA	NA
Kayes	Diamou	Diamou	Oui	Oui	Améliorée/moderne	Oui	Oui	Dans la concession	21	F	Present	NA	NA	NA	Non	Oui	Non	Non	Non	Non	Non	Non	Non	Non	Non
Kayes	Diamou	Diamou	Oui	Oui	Tradi	Oui	NA	Dans le village	9	M	Present	Oui	Aucune	Oui	Non	Oui	Non	Non	Non	Non	Non	Non	Non	Non	Non
Kayes	Diamou	Diamou	Oui	Oui	Tradi	Oui	NA	Dans le village	14	F	Present	Oui	NA	NA	Non	Oui	Non	Non	Non	Non	Non	Non	Non	Non	Non
Kayes	Diamou	Diamou	Oui	Oui	Tradi	Oui	NA	Dans le village	4	M	Present	NA	Aucune	Oui	Non	Oui	Non	Non	Non	Non	Non	Non	Non	Non	Non
Kayes	Diamou	Diamou	Oui	Oui	Tradi	Oui	NA	Dans le village	14	M	Present	Non	NA	NA	Non	Oui	Non	Non	Non	Non	Non	Non	Non	Non	Non
Kayes	Diamou	Diamou	Oui	Oui	Tradi	Oui	NA	Dans le village	72	M	Absent	NA	NA	NA	Non examiné	Non	NA	NA	NA	NA	NA	NA	NA	NA	NA
Kayes	Diamou	Diamou	Oui	Oui	Tradi	Oui	NA	Dans le village	12	M	Present	Non	NA	NA	Non	Oui	Non	Non	Non	Non	Non	Non	Non	Non	Non
Kayes	Diamou	Diamou	Oui	Oui	Tradi	Oui	NA	Dans le village	55	F	Present	NA	NA	NA	Non	Oui	Non	Non	Non	Non	Non	Non	Non	Non	Non
Kayes	Diamou	Diamou	Oui	Oui	Tradi	Oui	NA	Dans le village	16	M	Present	NA	NA	NA	Non	Oui	Non	Non	Non	Non	Non	Non	Non	Non	Non
Kayes	Diamou	Diamou	Oui	Oui	Tradi	Oui	NA	Dans le village	1	F	Present	NA	Aucune	Oui	Non	Oui	Non	Non	Non	Non	Non	Non	Non	Non	Non
Kayes	Diamou	Diamou	Oui	Oui	Tradi	Oui	NA	Dans le village	39	M	Absent	NA	NA	NA	Non examiné	Non	NA	NA	NA	NA	NA	NA	NA	NA	NA
Kayes	Diamou	Diamou	Oui	Oui	Tradi	Oui	NA	Dans le village	4	M	Present	NA	Aucune	Oui	Non	Oui	Non	Non	Non	Non	Non	Non	Non	Non	Non
Kayes	Diamou	Diamou	Oui	Oui	Tradi	Oui	NA	Dans le village	24	F	Present	NA	NA	NA	Non	Oui	Non	Non	Non	Non	Non	Non	Non	Non	Non
Kayes	Diamou	Diamou	Oui	Oui	Tradi	Oui	NA	Dans le village	35	F	Present	NA	NA	NA	Non	Oui	Non	Non	Non	Non	Non	Non	Non	Non	Non
Kayes	Diamou	Diamou	Oui	Oui	Tradi	Oui	NA	Dans le village	9	F	Present	Oui	Aucune	Oui	Non	Oui	Non	Non	Non	Non	Non	Non	Non	Non	Non
Kayes	Diamou	Diamou	Oui	Oui	Tradi	Oui	NA	Dans le village	41	M	Absent	NA	NA	NA	Non examiné	Non	NA	NA	NA	NA	NA	NA	NA	NA	NA
Kayes	Diamou	Diamou	Oui	Oui	Tradi	Oui	NA	Dans le village	30	F	Present	NA	NA	NA	Non	Oui	Non	Non	Non	Non	Non	Non	Non	Non	Non
Kayes	Diamou	Diamou	Oui	Oui	Tradi	Oui	NA	Dans le village	0	F	Present	NA	NA	NA	Non examiné	Non	NA	NA	NA	NA	NA	NA	NA	NA	NA
Kayes	Diamou	Diamou	Oui	Oui	Tradi	Oui	NA	Dans le village	15	F	Present	NA	NA	NA	Non	Oui	Non	Non	Non	Non	Non	Non	Non	Non	Non
Kayes	Diamou	Diamou	Oui	Oui	Tradi	Oui	NA	Dans la concession	56	F	Present	NA	NA	NA	Non	Oui	Non	Non	Non	Non	Non	Non	Non	Non	Non
Kayes	Diamou	Diamou	Oui	Oui	Tradi	Oui	NA	Dans la concession	60	M	Absent	NA	NA	NA	Non examiné	Non	NA	NA	NA	NA	NA	NA	NA	NA	NA
Kayes	Diamou	Diamou	Oui	Oui	Tradi	Oui	NA	Dans la concession	20	F	Present	NA	NA	NA	Non	Oui	Non	Non	Non	Non	Non	Non	Non	Non	Non
Kayes	Diamou	Diamou	Oui	Oui	Tradi	Oui	NA	Dans la concession	10	M	Present	Non	NA	NA	Non	Oui	Non	Non	Non	Non	Non	Non	Non	Non	Non
Kayes	Diamou	Diamou	Oui	Oui	Tradi	Oui	NA	Dans la concession	3	F	Present	NA	Aucune	Oui	Non	Oui	Non	Non	Non	Non	Non	Non	Non	Non	Non
Kayes	Diamou	Diamou	Oui	Oui	Tradi	Oui	NA	Dans la concession	7	F	Present	Non	Aucune	Oui	Non	Oui	Non	Non	Non	Non	Non	Non	Non	Non	Non
Kayes	Diamou	Diamou	Oui	Oui	Tradi	Oui	NA	Dans la concession	4	M	Present	NA	Aucune	Oui	Non	Oui	Non	Non	Non	Non	Non	Non	Non	Non	Non
Kayes	Diamou	Diamou	Oui	Oui	Tradi	Oui	NA	Dans la concession	24	F	Present	NA	NA	NA	Non	Oui	Non	Non	Non	Non	Non	Non	Non	Non	Non
Kayes	Diamou	Diamou	Oui	Oui	Tradi	Oui	NA	Dans la concession	1	F	Present	NA	Aucune	Oui	Non	Oui	Non	Non	Non	Non	Non	Non	Non	Non	Non
Kayes	Diamou	Diamou	Oui	Oui	Tradi	Oui	NA	Dans la concession	2	F	Present	NA	Aucune	Oui	Non	Oui	Non	Non	Non	Non	Non	Non	Non	Non	Non
Kayes	Diamou	Diamou	Oui	Oui	Tradi	Oui	NA	Dans la concession	4	F	Present	NA	Aucune	Oui	Non	Oui	Non	Non	Non	Non	Non	Non	Non	Non	Non
Kayes	Diamou	Diamou	Oui	Oui	Tradi	Oui	NA	Dans la concession	35	M	Absent	NA	NA	NA	Non examiné	Non	NA	NA	NA	NA	NA	NA	NA	NA	NA
Kayes	Diamou	Diamou	Oui	Oui	Améliorée/moderne	Oui	Oui	Dans le village	13	M	Present	Oui	NA	NA	Non	Oui	Non	Non	Non	Non	Non	Non	Non	Non	Non
Kayes	Diamou	Diamou	Oui	Oui	Améliorée/moderne	Oui	Oui	Dans le village	67	M	Absent	NA	NA	NA	Non examiné	Non	NA	NA	NA	NA	NA	NA	NA	NA	NA
Kayes	Diamou	Diamou	Oui	Oui	Améliorée/moderne	Oui	Oui	Dans le village	17	F	Present	NA	NA	NA	Non	Oui	Non	Non	Non	Non	Non	Non	Non	Non	Non
Kayes	Diamou	Diamou	Oui	Oui	Améliorée/moderne	Oui	Oui	Dans le village	58	F	Present	NA	NA	NA	Non	Oui	Non	Non	Non	Non	Non	Non	Non	Non	Non
Kayes	Diamou	Diamou	Oui	Oui	Améliorée/moderne	Oui	Oui	Dans le village	46	M	Absent	NA	NA	NA	Non examiné	Non	NA	NA	NA	NA	NA	NA	NA	NA	NA
Kayes	Diamou	Diamou	Oui	Oui	Améliorée/moderne	Oui	Oui	Dans le village	5	F	Present	Non	Aucune	Oui	Non	Oui	Non	Non	Non	Non	Non	Non	Non	Non	Non
Kayes	Diamou	Diamou	Oui	Oui	Améliorée/moderne	Oui	Oui	Dans le village	8	F	Present	Oui	Aucune	Oui	Non	Oui	Non	Non	Non	Non	Non	Non	Non	Non	Non
Kayes	Diamou	Diamou	Oui	Oui	Améliorée/moderne	Oui	Oui	Dans le village	30	F	Present	NA	NA	NA	Non	Oui	Non	Non	Non	Non	Non	Non	Non	Non	Non
Kayes	Diamou	Diamou	Oui	Oui	Améliorée/moderne	Oui	Oui	Dans la concession	31	M	Present	NA	NA	NA	Non	Oui	Non	Non	Non	Non	Non	Non	Non	Non	Non
Kayes	Diamou	Diamou	Oui	Oui	Améliorée/moderne	Oui	Oui	Dans le village	1	F	Present	NA	Aucune	Oui	Non	Oui	Non	Non	Non	Non	Non	Non	Non	Non	Non
Kayes	Diamou	Diamou	Oui	Oui	Améliorée/moderne	Oui	Oui	Dans le village	40	M	Absent	NA	NA	NA	Non examiné	Non	NA	NA	NA	NA	NA	NA	NA	NA	NA
Kayes	Diamou	Diamou	Oui	Oui	Améliorée/moderne	Oui	Oui	Dans le village	5	F	Present	Non	Aucune	Oui	Non	Oui	Non	Non	Non	Non	Non	Non	Non	Non	Non
Kayes	Diamou	Diamou	Oui	Oui	Améliorée/moderne	Oui	Oui	Dans le village	25	F	Present	NA	NA	NA	Non	Oui	Non	Non	Non	Non	Non	Non	Non	Non	Non
Kayes	Diamou	Diamou	Oui	Oui	Améliorée/moderne	Oui	Oui	Dans le village	2	M	Present	NA	Aucune	Oui	Non	Oui	Non	Non	Non	Non	Non	Non	Non	Non	Non
Kayes	Diamou	Diamou	Oui	Oui	Améliorée/moderne	Oui	Oui	Dans la concession	52	M	Present	NA	NA	NA	Non	Oui	Non	Non	Non	Non	Non	Non	Non	Non	Non
Kayes	Diamou	Diamou	Oui	Oui	Améliorée/moderne	Oui	Oui	Dans la concession	40	F	Present	NA	NA	NA	Non	Oui	Non	Non	Non	Non	Non	Non	Non	Non	Non
Kayes	Diamou	Diamou	Oui	Oui	Améliorée/moderne	Oui	Oui	Dans la concession	15	F	Present	NA	NA	NA	Non	Oui	Non	Non	Non	Non	Non	Non	Non	Non	Non
Kayes	Diamou	Diamou	Oui	Oui	Améliorée/moderne	Oui	Oui	Dans la concession	25	F	Present	NA	NA	NA	Non	Oui	Non	Non	Non	Non	Non	Non	Non	Non	Non
Kayes	Diamou	Diamou	Oui	Oui	Améliorée/moderne	Oui	Oui	Dans la concession	45	F	Present	NA	NA	NA	Non	Oui	Non	Non	Non	Non	Non	Non	Non	Non	Non
Kayes	Diamou	Diamou	Oui	Oui	Améliorée/moderne	Oui	Oui	Dans la concession	53	M	Absent	NA	NA	NA	Non examiné	Non	NA	NA	NA	NA	NA	NA	NA	NA	NA
Kayes	Diamou	Diamou	Oui	Oui	Améliorée/moderne	Oui	Oui	Dans la concession	14	F	Present	Oui	NA	NA	Non	Oui	Non	Non	Non	Non	Non	Non	Non	Non	Non
Kayes	Diamou	Diamou	Oui	Oui	Améliorée/moderne	Oui	Oui	Dans la concession	9	M	Present	Oui	Aucune	Oui	Non	Oui	Non	Non	Non	Non	Non	Non	Non	Non	Non
Kayes	Diamou	Diamou	Oui	Oui	Améliorée/moderne	Oui	Oui	Dans la concession	7	F	Present	Oui	Aucune	Oui	Non	Oui	Non	Non	Non	Non	Non	Non	Non	Non	Non
Kayes	Diamou	Diamou	Oui	Oui	Améliorée/moderne	Oui	Oui	Dans la concession	10	F	Present	Oui	NA	NA	Non	Oui	Non	Non	Non	Non	Non	Non	Non	Non	Non
Kayes	Diamou	Diamou	Oui	Oui	Améliorée/moderne	Oui	Oui	Dans la concession	15	F	Present	NA	NA	NA	Non	Oui	Non	Non	Non	Non	Non	Non	Non	Non	Non
Kayes	Diamou	Diamou	Oui	Oui	Améliorée/moderne	Oui	Oui	Dans la concession	3	M	Present	NA	Aucune	Oui	Non	Oui	Non	Non	Non	Non	Non	Non	Non	Non	Non
Kayes	Diamou	Diamou	Oui	Oui	Améliorée/moderne	Oui	Oui	Hors du village	6	F	Present	Non	Aucune	Oui	Non	Oui	Non	Non	Non	Non	Non	Non	Non	Non	Non
Kayes	Diamou	Diamou	Oui	Oui	Améliorée/moderne	Oui	Oui	Hors du village	8	M	Present	Oui	Aucune	Oui	Non	Oui	Non	Non	Non	Non	Non	Non	Non	Non	Non
Kayes	Diamou	Diamou	Oui	Oui	Améliorée/moderne	Oui	Oui	Hors du village	10	M	Present	Oui	NA	NA	Non	Oui	Non	Non	Non	Non	Non	Non	Non	Non	Non
Kayes	Diamou	Diamou	Oui	Oui	Améliorée/moderne	Oui	Oui	Hors du village	17	F	Present	NA	NA	NA	Non	Oui	Non	Non	Non	Non	Non	Non	Non	Non	Non
Kayes	Diamou	Diamou	Oui	Oui	Améliorée/moderne	Oui	Oui	Hors du village	54	M	Present	NA	NA	NA	Non	Oui	Non	Non	Non	Non	Non	Non	Non	Non	Non
Kayes	Diamou	Diamou	Oui	Oui	Améliorée/moderne	Oui	Oui	Hors du village	46	F	Present	NA	NA	NA	Non	Oui	Non	Non	Non	Non	Non	Non	Non	Non	Non
Kayes	Diamou	Diamou	Oui	Oui	Améliorée/moderne	Oui	Oui	Hors du village	6	M	Present	Oui	Aucune	Oui	Non	Oui	Non	Non	Non	Non	Non	Non	Non	Non	Non
Kayes	Diamou	Diamou	Oui	Oui	Améliorée/moderne	Oui	Oui	Dans la concession	1	M	Present	NA	Aucune	Oui	Non	Oui	Non	Non	Non	Non	Non	Non	Non	Non	Non
Kayes	Diamou	Diamou	Oui	Oui	Améliorée/moderne	Oui	Oui	Hors du village	5	F	Present	Non	Aucune	Oui	Non	Oui	Non	Non	Non	Non	Non	Non	Non	Non	Non
Kayes	Diamou	Diamou	Oui	Oui	Améliorée/moderne	Oui	Oui	Dans la concession	36	M	Present	NA	NA	NA	Non	Oui	Non	Non	Non	Non	Non	Non	Non	Non	Non
Kayes	Diamou	Diamou	Oui	Oui	Améliorée/moderne	Oui	Oui	Dans la concession	27	F	Present	NA	NA	NA	Non	Oui	Non	Non	Non	Non	Non	Non	Non	Non	Non
Kayes	Diamou	Diamou	Oui	Oui	Améliorée/moderne	Oui	Oui	Dans la concession	8	M	Present	Oui	Aucune	Oui	Non	Oui	Non	Non	Non	Non	Non	Non	Non	Non	Non
Kayes	Diamou	Diamou	Oui	Oui	Améliorée/moderne	Oui	Oui	Dans la concession	60	M	Present	NA	NA	NA	Non	Oui	Non	Non	Non	Non	Non	Non	Non	Non	Non
Kayes	Diamou	Diamou	Oui	Oui	Améliorée/moderne	Oui	Oui	Dans la concession	53	F	Present	NA	NA	NA	Non	Oui	Non	Non	Non	Non	Non	Non	Non	Non	Non
Kayes	Diamou	Diamou	Oui	Oui	Améliorée/moderne	Oui	Oui	Dans la concession	27	F	Present	NA	NA	NA	Non	Oui	Non	Non	Non	Non	Non	Non	Non	Non	Non
Kayes	Diamou	Diamou	Oui	Oui	Améliorée/moderne	Oui	Oui	Dans la concession	57	M	Present	NA	NA	NA	Non	Oui	Non	Non	Non	Non	Non	Non	Non	Non	Non
Kayes	Diamou	Diamou	Oui	Oui	Améliorée/moderne	Oui	Oui	Dans la concession	24	F	Present	NA	NA	NA	Non	Oui	Non	Non	Non	Non	Non	Non	Non	Non	Non
Kayes	Diamou	Diamou	Oui	Oui	Améliorée/moderne	Oui	Oui	Dans la concession	20	F	Present	NA	NA	NA	Non	Oui	Non	Non	Non	Non	Non	Non	Non	Non	Non
Kayes	Diamou	Diamou	Oui	Oui	Améliorée/moderne	Oui	Oui	Dans la concession	45	F	Present	NA	NA	NA	Non	Oui	Non	Non	Non	Non	Non	Non	Non	Non	Non
Kayes	Diamou	Diamou	Oui	Oui	Améliorée/moderne	Oui	Oui	Dans la concession	4	F	Present	NA	Aucune	Oui	Non	Oui	Non	Non	Non	Non	Non	Non	Non	Non	Non
Kayes	Diamou	Diamou	Oui	Oui	Améliorée/moderne	Oui	Oui	Dans le village	34	F	Present	NA	NA	NA	Non	Oui	Non	Non	Non	Non	Non	Non	Non	Non	Non
Kayes	Diamou	Diamou	Oui	Oui	Améliorée/moderne	Oui	Oui	Dans le village	6	M	Present	Oui	Aucune	Oui	Non	Oui	Non	Non	Non	Non	Non	Non	Non	Non	Non
Kayes	Diamou	Diamou	Oui	Oui	Améliorée/moderne	Oui	Oui	Dans la concession	33	F	Present	NA	NA	NA	Non	Oui	Non	Non	Non	Non	Non	Non	Non	Non	Non
Kayes	Diamou	Diamou	Oui	Oui	Améliorée/moderne	Oui	Oui	Dans le village	6	F	Present	Oui	Aucune	Oui	Non	Oui	Non	Non	Non	Non	Non	Non	Non	Non	Non
Kayes	Diamou	Diamou	Oui	Oui	Améliorée/moderne	Oui	Oui	Dans le village	20	F	Present	NA	NA	NA	Non	Oui	Non	Non	Non	Non	Non	Non	Non	Non	Non
Kayes	Diamou	Diamou	Oui	Oui	Améliorée/moderne	Oui	Oui	Dans le village	46	M	Present	NA	NA	NA	Non	Oui	Non	Non	Non	Non	Non	Non	Non	Non	Non
Kayes	Diamou	Diamou	Oui	Oui	Améliorée/moderne	Oui	Oui	Dans le village	16	M	Present	NA	NA	NA	Non	Oui	Non	Non	Non	Non	Non	Non	Non	Non	Non
Kayes	Diamou	Diamou	Oui	Oui	Améliorée/moderne	Oui	Oui	Dans le village	10	M	Present	Oui	NA	NA	Non	Oui	Non	Non	Non	Non	Non	Non	Non	Non	Non
Kayes	Diamou	Diamou	Oui	Oui	Améliorée/moderne	Oui	Oui	Dans le village	19	F	Absent	NA	NA	NA	Non examiné	Non	NA	NA	NA	NA	NA	NA	NA	NA	NA
Kayes	Diamou	Diamou	Oui	Oui	Améliorée/moderne	Oui	Oui	Dans le village	0	M	Present	NA	NA	NA	Non examiné	Non	NA	NA	NA	NA	NA	NA	NA	NA	NA
Kayes	Diamou	Diamou	Oui	Oui	Améliorée/moderne	Oui	Oui	Dans la concession	16	F	Present	NA	NA	NA	Non	Oui	Non	Non	Non	Non	Non	Non	Non	Non	Non
Kayes	Diamou	Diamou	Oui	Oui	Améliorée/moderne	Oui	Oui	Dans le village	11	M	Present	Oui	NA	NA	Non	Oui	Non	Non	Non	Non	Non	Non	Non	Non	Non
Kayes	Diamou	Diamou	Oui	Oui	Améliorée/moderne	Oui	Oui	Dans le village	8	F	Present	Oui	Aucune	Oui	Non	Oui	Non	Non	Non	Non	Non	Non	Non	Non	Non
Kayes	Diamou	Diamou	Oui	Oui	Améliorée/moderne	Oui	Oui	Dans le village	5	F	Present	Non	Aucune	Oui	Non	Oui	Non	Non	Non	Non	Non	Non	Non	Non	Non
Kayes	Diamou	Diamou	Oui	Oui	Améliorée/moderne	Oui	Oui	Dans le village	31	M	Present	NA	NA	NA	Non	Oui	Non	Non	Non	Non	Non	Non	Non	Non	Non
Kayes	Diamou	Diamou	Oui	Oui	Améliorée/moderne	Oui	Oui	Dans le village	22	F	Present	NA	NA	NA	Non	Oui	Non	Non	Non	Non	Non	Non	Non	Non	Non
Kayes	Diamou	Diamou	Oui	Oui	Améliorée/moderne	Oui	Oui	Dans le village	7	M	Absent	Non	NA	NA	Non examiné	Non	NA	NA	NA	NA	NA	NA	NA	NA	NA
Kayes	Diamou	Diamou	Oui	Oui	Améliorée/moderne	Oui	Oui	Dans le village	4	M	Present	NA	Aucune	Oui	Non	Oui	Non	Non	Non	Non	Non	Non	Non	Non	Non
Kayes	Diamou	Diamou	Oui	Oui	Améliorée/moderne	Oui	Oui	Dans le village	18	F	Present	NA	NA	NA	Non	Oui	Non	Non	Non	Non	Non	Non	Non	Non	Non
Kayes	Diamou	Diamou	Oui	Oui	Améliorée/moderne	Oui	Oui	Dans le village	8	M	Present	Oui	Aucune	Oui	Non	Oui	Non	Non	Non	Non	Non	Non	Non	Non	Non
Kayes	Diamou	Diamou	Oui	Oui	Améliorée/moderne	Oui	Oui	Dans le village	46	M	Absent	NA	NA	NA	Non examiné	Non	NA	NA	NA	NA	NA	NA	NA	NA	NA
Kayes	Diamou	Diamou	Oui	Oui	Améliorée/moderne	Oui	Oui	Dans le village	12	M	Present	Oui	NA	NA	Non	Oui	Non	Non	Non	Non	Non	Non	Non	Non	Non
Kayes	Diamou	Diamou	Oui	Oui	Améliorée/moderne	Oui	Oui	Dans le village	42	F	Present	NA	NA	NA	Non	Oui	Non	Non	Non	Non	Non	Non	Non	Non	Non
Kayes	Diamou	Diamou	Oui	Oui	Améliorée/moderne	Oui	Oui	Dans le village	18	M	Present	NA	NA	NA	Non	Oui	Non	Non	Non	Non	Non	Non	Non	Non	Non
Kayes	Diamou	Diamou	Oui	Oui	Améliorée/moderne	Oui	Oui	Dans le village	24	M	Present	NA	NA	NA	Non	Oui	Non	Non	Non	Non	Non	Non	Non	Non	Non
Kayes	Diamou	Diamou	Oui	Oui	Améliorée/moderne	Oui	Oui	Dans le village	8	M	Present	Oui	Aucune	Oui	Non	Oui	Non	Non	Non	Non	Non	Non	Non	Non	Non
Kayes	Diamou	Diamou	Oui	Oui	Améliorée/moderne	Oui	Oui	Dans le village	25	M	Present	NA	NA	NA	Non	Oui	Non	Non	Non	Non	Non	Non	Non	Non	Non
Kayes	Diamou	Diamou	Oui	Oui	Améliorée/moderne	Oui	Oui	Dans le village	7	F	Present	Oui	Aucune	Oui	Non	Oui	Non	Non	Non	Non	Non	Non	Non	Non	Non
Kayes	Diamou	Diamou	Oui	Oui	Améliorée/moderne	Oui	Oui	Dans le village	9	F	Present	Oui	Aucune	Oui	Non	Oui	Non	Non	Non	Non	Non	Non	Non	Non	Non
Kayes	Diamou	Diamou	Oui	Oui	Améliorée/moderne	Oui	Oui	Dans le village	72	M	Absent	NA	NA	NA	Non examiné	Non	NA	NA	NA	NA	NA	NA	NA	NA	NA
Kayes	Diamou	Diamou	Oui	Oui	Tradi	Oui	NA	Dans le village	12	F	Present	Oui	NA	NA	Non	Oui	Non	Non	Non	Non	Non	Non	Non	Non	Non
Kayes	Diamou	Diamou	Oui	Oui	Tradi	Oui	NA	Dans le village	14	F	Present	Oui	NA	NA	Non	Oui	Non	Non	Non	Non	Non	Non	Non	Non	Non
Kayes	Diamou	Diamou	Oui	Oui	Tradi	Oui	NA	Dans le village	34	F	Present	NA	NA	NA	Non	Oui	Non	Non	Non	Non	Non	Non	Non	Non	Non
Kayes	Diamou	Diamou	Oui	Oui	Tradi	Oui	NA	Dans le village	6	F	Absent	Oui	NA	NA	Non examiné	Non	NA	NA	NA	NA	NA	NA	NA	NA	NA
Kayes	Diamou	Diamou	Oui	Oui	Tradi	Oui	NA	Dans le village	9	M	Present	Oui	Aucune	Oui	Non	Oui	Non	Non	Non	Non	Non	Non	Non	Non	Non
Kayes	Diamou	Diamou	Oui	Oui	Tradi	Oui	NA	Dans le village	46	M	Present	NA	NA	NA	Non	Oui	Non	Non	Non	Non	Non	Non	Non	Non	Non
Kayes	Diamou	Diamou	Oui	Oui	Améliorée/moderne	Oui	Oui	Dans la concession	61	F	Present	NA	NA	NA	Non	Oui	Non	Non	Non	Non	Non	Non	Non	Non	Non
Kayes	Diamou	Diamou	Oui	Oui	Améliorée/moderne	Oui	Oui	Dans la concession	33	M	Absent	NA	NA	NA	Non examiné	Non	NA	NA	NA	NA	NA	NA	NA	NA	NA
Kayes	Diamou	Diamou	Oui	Oui	Améliorée/moderne	Oui	Oui	Dans le village	52	M	Present	NA	NA	NA	Non	Oui	Non	Non	Non	Non	Non	Non	Non	Non	Non
Kayes	Diamou	Diamou	Oui	Oui	Améliorée/moderne	Oui	Oui	Dans le village	15	M	Present	NA	NA	NA	Non	Oui	Non	Non	Non	Non	Non	Non	Non	Non	Non
Kayes	Diamou	Diamou	Oui	Oui	Améliorée/moderne	Oui	Oui	Dans le village	8	F	Present	Oui	Aucune	Oui	Non	Oui	Non	Non	Non	Non	Non	Non	Non	Non	Non
Kayes	Diamou	Diamou	Oui	Oui	Améliorée/moderne	Oui	Oui	Dans le village	18	M	Absent	NA	NA	NA	Non examiné	Non	NA	NA	NA	NA	NA	NA	NA	NA	NA
Kayes	Diamou	Diamou	Oui	Oui	Améliorée/moderne	Oui	Oui	Dans le village	46	F	Present	NA	NA	NA	Non	Oui	Non	Non	Non	Non	Non	Non	Non	Non	Non
Kayes	Diamou	Diamou	Oui	Oui	Améliorée/moderne	Oui	Oui	Dans la concession	16	F	Present	NA	NA	NA	Non	Oui	Non	Non	Non	Non	Non	Non	Non	Non	Non
Kayes	Diamou	Diamou	Oui	Oui	Améliorée/moderne	Oui	Oui	Dans la concession	20	M	Absent	NA	NA	NA	Non examiné	Non	NA	NA	NA	NA	NA	NA	NA	NA	NA
Kayes	Diamou	Diamou	Oui	Oui	Améliorée/moderne	Oui	Oui	Dans la concession	12	M	Absent	Non	NA	NA	Non examiné	Non	NA	NA	NA	NA	NA	NA	NA	NA	NA
Kayes	Diamou	Diamou	Oui	Oui	Améliorée/moderne	Oui	Oui	Dans la concession	71	M	Present	NA	NA	NA	Non	Oui	Non	Non	Non	Non	Non	Non	Non	Non	Non
Kayes	Diamou	Diamou	Oui	Oui	Améliorée/moderne	Oui	Oui	Dans la concession	26	M	Present	NA	NA	NA	Non	Oui	Non	Non	Non	Non	Non	Non	Non	Non	Non
Kayes	Diamou	Diamou	Oui	Oui	Améliorée/moderne	Oui	Oui	Dans la concession	61	F	Present	NA	NA	NA	Non	Oui	Non	Non	Non	Non	Non	Non	Non	Non	Non
Kayes	Diamou	Diamou	Oui	Oui	Améliorée/moderne	Oui	Oui	Dans la concession	7	M	Present	Non	Aucune	Oui	Non	Oui	Non	Non	Non	Non	Non	Non	Non	Non	Non
Kayes	Diamou	Diamou	Oui	Oui	Améliorée/moderne	Oui	Oui	Dans la concession	24	F	Present	NA	NA	NA	Non	Oui	Non	Non	Non	Non	Non	Non	Non	Non	Non
Kayes	Diamou	Diamou	Oui	Oui	Améliorée/moderne	Oui	Oui	Dans la concession	8	M	Absent	Non	NA	NA	Non examiné	Non	NA	NA	NA	NA	NA	NA	NA	NA	NA
Kayes	Diamou	Diamou	Oui	Oui	Améliorée/moderne	Oui	Oui	Dans le village	4	F	Present	NA	Aucune	Oui	Non	Oui	Non	Non	Non	Non	Non	Non	Non	Non	Non
Kayes	Diamou	Diamou	Oui	Oui	Améliorée/moderne	Oui	Oui	Dans le village	36	M	Present	NA	NA	NA	Non	Oui	Non	Non	Non	Non	Non	Non	Non	Non	Non
Kayes	Diamou	Diamou	Oui	Oui	Améliorée/moderne	Oui	Oui	Dans le village	27	F	Present	NA	NA	NA	Non	Oui	Non	Non	Non	Non	Non	Non	Non	Non	Non
Kayes	Diamou	Diamou	Oui	Oui	Améliorée/moderne	Oui	Oui	Dans la concession	70	M	Present	NA	NA	NA	Non	Oui	Non	Non	Non	Non	Non	Non	Non	Non	Non
Kayes	Diamou	Diamou	Oui	Oui	Améliorée/moderne	Oui	Oui	Dans la concession	45	F	Absent	NA	NA	NA	Non examiné	Non	NA	NA	NA	NA	NA	NA	NA	NA	NA
Kayes	Diamou	Diamou	Oui	Oui	Améliorée/moderne	Oui	Oui	Dans le village	25	M	Present	NA	NA	NA	Non	Oui	Non	Non	Non	Non	Non	Non	Non	Non	Non
Kayes	Diamou	Diamou	Oui	Oui	Améliorée/moderne	Oui	Oui	Dans le village	15	F	Present	NA	NA	NA	Non	Oui	Non	Non	Non	Non	Non	Non	Non	Non	Non
Kayes	Diamou	Diamou	Oui	Oui	Améliorée/moderne	Oui	Oui	Dans le village	40	M	Absent	NA	NA	NA	Non examiné	Non	NA	NA	NA	NA	NA	NA	NA	NA	NA
Kayes	Diamou	Diamou	Oui	Oui	Améliorée/moderne	Oui	Oui	Dans le village	3	F	Present	NA	Aucune	Oui	Non	Oui	Non	Non	Non	Non	Non	Non	Non	Non	Non
Kayes	Diamou	Diamou	Oui	Oui	Améliorée/moderne	Oui	Oui	Dans le village	20	F	Present	NA	NA	NA	Non	Oui	Non	Non	Non	Non	Non	Non	Non	Non	Non
Kayes	Diamou	Diamou	Oui	Oui	Améliorée/moderne	Oui	Oui	Dans le village	1	F	Present	NA	Aucune	Oui	Non	Oui	Non	Non	Non	Non	Non	Non	Non	Non	Non
Kayes	Diamou	Diamou	Oui	Oui	Améliorée/moderne	Oui	Oui	Dans le village	34	M	Absent	NA	NA	NA	Non examiné	Non	NA	NA	NA	NA	NA	NA	NA	NA	NA
Kayes	Diamou	Diamou	Oui	Oui	Améliorée/moderne	Oui	Oui	Dans le village	26	F	Absent	NA	NA	NA	Non examiné	Non	NA	NA	NA	NA	NA	NA	NA	NA	NA
Kayes	Diamou	Diamou	Oui	Oui	Améliorée/moderne	Oui	Oui	Dans le village	25	M	Present	NA	NA	NA	Non	Oui	Non	Non	Non	Non	Non	Non	Non	Non	Non
Kayes	Diamou	Diamou	Oui	Oui	Améliorée/moderne	Oui	Oui	Dans le village	52	F	Present	NA	NA	NA	Non	Oui	Non	Non	Non	Non	Non	Non	Non	Non	Non
Kayes	Diamou	Diamou	Oui	Oui	Améliorée/moderne	Oui	Oui	Dans le village	63	M	Absent	NA	NA	NA	Non examiné	Non	NA	NA	NA	NA	NA	NA	NA	NA	NA
Kayes	Diamou	Diamou	Oui	Oui	Améliorée/moderne	Oui	Oui	Dans le village	22	M	Present	NA	NA	NA	Non	Oui	Non	Non	Non	Non	Non	Non	Non	Non	Non
Kayes	Khasso	Khasso	Oui	Oui	Améliorée/moderne	Oui	Oui	Dans la concession	23	F	Present	NA	NA	NA	Non	Oui	Non	Non	Non	Non	Non	Non	Non	Non	Non
Kayes	Khasso	Khasso	Oui	Oui	Améliorée/moderne	Oui	Oui	Dans la concession	35	M	Present	NA	NA	NA	Non	Oui	Non	Non	Non	Non	Non	Non	Non	Non	Non
Kayes	Khasso	Khasso	Oui	Oui	Améliorée/moderne	Oui	Oui	Dans la concession	60	F	Present	NA	NA	NA	Non	Oui	Non	Non	Non	Non	Non	Non	Non	Non	Non
Kayes	Khasso	Khasso	Oui	Oui	Améliorée/moderne	Oui	Oui	Dans la concession	27	F	Present	NA	NA	NA	Non	Oui	Non	Non	Non	Non	Non	Non	Non	Non	Non
Kayes	Khasso	Khasso	Oui	Oui	Améliorée/moderne	Oui	Oui	Dans la concession	26	F	Present	NA	NA	NA	Non	Oui	Non	Non	Non	Non	Non	Non	Non	Non	Non
Kayes	Khasso	Khasso	Oui	Oui	Améliorée/moderne	Oui	Oui	Dans la concession	4	F	Present	NA	Aucune	Oui	Non	Oui	Non	Non	Non	Non	Non	Non	Non	Non	Non
Kayes	Khasso	Khasso	Oui	Oui	Améliorée/moderne	Oui	Oui	Dans la concession	0	M	Present	NA	NA	NA	Non examiné	Non	NA	NA	NA	NA	NA	NA	NA	NA	NA
Kayes	Khasso	Khasso	Oui	Oui	Améliorée/moderne	Oui	Oui	Dans la concession	49	M	Present	NA	NA	NA	Non	Oui	Non	Non	Non	Non	Non	Non	Non	Non	Non
Kayes	Khasso	Khasso	Oui	Oui	Améliorée/moderne	Oui	Oui	Dans la concession	4	M	Present	NA	Aucune	Oui	Non	Oui	Non	Non	Non	Non	Non	Non	Non	Non	Non
Kayes	Khasso	Khasso	Oui	Oui	Améliorée/moderne	Oui	Oui	Dans la concession	30	F	Present	NA	NA	NA	Non	Oui	Non	Non	Non	Non	Non	Non	Non	Non	Non
Kayes	Khasso	Khasso	Oui	Oui	Améliorée/moderne	Oui	Oui	Dans la concession	9	M	Present	Oui	Aucune	Oui	Non	Oui	Non	Non	Non	Non	Non	Non	Non	Non	Non
Kayes	Khasso	Khasso	Oui	Oui	Améliorée/moderne	Oui	Oui	Dans la concession	11	M	Absent	Oui	NA	NA	Non examiné	Non	NA	NA	NA	NA	NA	NA	NA	NA	NA
Kayes	Khasso	Khasso	Oui	Oui	Améliorée/moderne	Oui	Oui	Dans la concession	8	M	Present	Oui	Aucune	Oui	Non	Oui	Non	Non	Non	Non	Non	Non	Non	Non	Non
Kayes	Khasso	Khasso	Oui	Oui	Améliorée/moderne	Oui	Oui	Dans la concession	27	F	Present	NA	NA	NA	Non	Oui	Non	Non	Non	Non	Non	Non	Non	Non	Non
Kayes	Khasso	Khasso	Oui	Oui	Améliorée/moderne	Oui	Oui	Dans la concession	38	M	Present	NA	NA	NA	Non	Oui	Non	Non	Non	Non	Non	Non	Non	Non	Non
Kayes	Khasso	Khasso	Oui	Oui	Améliorée/moderne	Oui	Oui	Dans la concession	7	F	Present	Oui	Aucune	Oui	Non	Oui	Non	Non	Non	Non	Non	Non	Non	Non	Non
Kayes	Khasso	Khasso	Oui	Oui	Améliorée/moderne	Oui	Oui	Dans la concession	42	M	Present	NA	NA	NA	Non	Oui	Non	Non	Non	Non	Non	Non	Non	Non	Non
Kayes	Khasso	Khasso	Oui	Oui	Améliorée/moderne	Oui	Oui	Dans le village	10	M	Present	Oui	NA	NA	Non	Oui	Non	Non	Non	Non	Non	Non	Non	Non	Non
Kayes	Khasso	Khasso	Oui	Oui	Améliorée/moderne	Oui	Oui	Dans le village	5	M	Present	Oui	Aucune	Oui	Non	Oui	Non	Non	Non	Non	Non	Non	Non	Non	Non
Kayes	Khasso	Khasso	Oui	Oui	Améliorée/moderne	Oui	Oui	Dans le village	37	M	Present	NA	NA	NA	Non	Oui	Non	Non	Non	Non	Non	Non	Non	Non	Non
Kayes	Khasso	Khasso	Oui	Oui	Améliorée/moderne	Oui	Oui	Dans le village	27	F	Present	NA	NA	NA	Non	Oui	Non	Non	Non	Non	Non	Non	Non	Non	Non
Kayes	Khasso	Khasso	Oui	Oui	Améliorée/moderne	Oui	Oui	Dans le village	12	M	Present	Oui	NA	NA	Non	Oui	Non	Non	Non	Non	Non	Non	Non	Non	Non
Kayes	Khasso	Khasso	Oui	Oui	Améliorée/moderne	Oui	Oui	Dans la concession	1	M	Present	NA	Aucune	Oui	Non	Oui	Non	Non	Non	Non	Non	Non	Non	Non	Non
Kayes	Khasso	Khasso	Oui	Oui	Améliorée/moderne	Oui	Oui	Dans la concession	5	M	Present	Non	Aucune	Oui	Non	Oui	Non	Non	Non	Non	Non	Non	Non	Non	Non
Kayes	Khasso	Khasso	Oui	Oui	Améliorée/moderne	Oui	Oui	Dans le village	8	F	Present	Oui	Aucune	Oui	Non	Oui	Non	Non	Non	Non	Non	Non	Non	Non	Non
Kayes	Khasso	Khasso	Oui	Oui	Améliorée/moderne	Oui	Oui	Dans le village	52	M	Present	NA	NA	NA	Non	Oui	Non	Non	Non	Non	Non	Non	Non	Non	Non
Kayes	Khasso	Khasso	Oui	Oui	Améliorée/moderne	Oui	Oui	Dans le village	45	F	Present	NA	NA	NA	Non	Oui	Non	Non	Non	Non	Non	Non	Non	Non	Non
Kayes	Khasso	Khasso	Oui	Oui	Améliorée/moderne	Oui	Oui	Dans le village	17	M	Present	NA	NA	NA	Non	Oui	Non	Non	Non	Non	Non	Non	Non	Non	Non
Kayes	Khasso	Khasso	Oui	Oui	Améliorée/moderne	Oui	Oui	Dans le village	28	F	Present	NA	NA	NA	Non	Oui	Non	Non	Non	Non	Non	Non	Non	Non	Non
Kayes	Khasso	Khasso	Oui	Oui	Améliorée/moderne	Oui	Oui	Dans le village	61	M	Present	NA	NA	NA	Non	Oui	Non	Non	Non	Non	Non	Non	Non	Non	Non
Kayes	Khasso	Khasso	Oui	Oui	Améliorée/moderne	Oui	Oui	Dans le village	8	F	Present	Oui	Aucune	Oui	Non	Oui	Non	Non	Non	Non	Non	Non	Non	Non	Non
Kayes	Khasso	Khasso	Oui	Oui	Améliorée/moderne	Oui	Oui	Dans le village	7	M	Present	Oui	Aucune	Oui	Non	Oui	Non	Non	Non	Non	Non	Non	Non	Non	Non
Kayes	Khasso	Khasso	Oui	Oui	Améliorée/moderne	Oui	Oui	Dans le village	49	M	Present	NA	NA	NA	Non	Oui	Non	Non	Non	Non	Non	Non	Non	Non	Non
Kayes	Khasso	Khasso	Oui	Oui	Améliorée/moderne	Oui	Oui	Dans le village	35	F	Present	NA	NA	NA	Non	Oui	Non	Non	Non	Non	Non	Non	Non	Non	Non
Kayes	Khasso	Khasso	Oui	Oui	Améliorée/moderne	Oui	Oui	Dans le village	15	F	Present	NA	NA	NA	Non	Oui	Non	Non	Non	Non	Non	Non	Non	Non	Non
Kayes	Khasso	Khasso	Oui	Oui	Améliorée/moderne	Oui	Oui	Dans le village	10	M	Present	Oui	NA	NA	Non	Oui	Non	Non	Non	Non	Non	Non	Non	Non	Non
Kayes	Khasso	Khasso	Oui	Oui	Améliorée/moderne	Oui	Oui	Dans le village	5	F	Present	Oui	Aucune	Oui	Non	Oui	Non	Non	Non	Non	Non	Non	Non	Non	Non
Kayes	Khasso	Khasso	Oui	Oui	Améliorée/moderne	Oui	Oui	Dans le village	0	M	Present	NA	NA	NA	Non examiné	Non	NA	NA	NA	NA	NA	NA	NA	NA	NA
Kayes	Khasso	Khasso	Oui	Oui	Améliorée/moderne	Oui	Oui	Dans le village	41	M	Present	NA	NA	NA	Non	Oui	Non	Non	Non	Non	Non	Non	Non	Non	Non
Kayes	Khasso	Khasso	Oui	Oui	Améliorée/moderne	Oui	Oui	Dans le village	29	F	Present	NA	NA	NA	Non	Oui	Non	Non	Non	Non	Non	Non	Non	Non	Non
Kayes	Khasso	Khasso	Oui	Oui	Améliorée/moderne	Oui	Oui	Dans le village	17	M	Present	NA	NA	NA	Non	Oui	Non	Non	Non	Non	Non	Non	Non	Non	Non
Kayes	Khasso	Khasso	Oui	Oui	Améliorée/moderne	Oui	Oui	Dans le village	15	F	Present	NA	NA	NA	Non	Oui	Non	Non	Non	Non	Non	Non	Non	Non	Non
Kayes	Khasso	Khasso	Oui	Oui	Améliorée/moderne	Oui	Oui	Dans le village	7	F	Present	Oui	Aucune	Oui	Non	Oui	Non	Non	Non	Non	Non	Non	Non	Non	Non
Kayes	Khasso	Khasso	Oui	Oui	Améliorée/moderne	Oui	Oui	Dans le village	7	F	Present	Oui	Aucune	Oui	Non	Oui	Non	Non	Non	Non	Non	Non	Non	Non	Non
Kayes	Khasso	Khasso	Oui	Oui	Améliorée/moderne	Oui	Oui	Dans le village	14	F	Present	Oui	NA	NA	Non	Oui	Non	Non	Non	Non	Non	Non	Non	Non	Non
Kayes	Khasso	Khasso	Oui	Oui	Améliorée/moderne	Oui	Oui	Dans le village	0	F	Present	NA	NA	NA	Non examiné	Non	NA	NA	NA	NA	NA	NA	NA	NA	NA
Kayes	Khasso	Khasso	Oui	Oui	Améliorée/moderne	Oui	Oui	Dans le village	42	M	Present	NA	NA	NA	Non	Oui	Non	Non	Non	Non	Non	Non	Non	Non	Non
Kayes	Khasso	Khasso	Oui	Oui	Améliorée/moderne	Oui	Oui	Dans le village	5	M	Present	Non	Aucune	Oui	Non	Oui	Non	Non	Non	Non	Non	Non	Non	Non	Non
Kayes	Khasso	Khasso	Oui	Oui	Améliorée/moderne	Oui	Oui	Dans la concession	30	F	Present	NA	NA	NA	Non	Oui	Non	Non	Non	Non	Non	Non	Non	Non	Non
Kayes	Khasso	Khasso	Oui	Oui	Améliorée/moderne	Oui	Oui	Dans le village	0	M	Present	NA	NA	NA	Non examiné	Non	NA	NA	NA	NA	NA	NA	NA	NA	NA
Kayes	Khasso	Khasso	Oui	Oui	Améliorée/moderne	Oui	Oui	Dans le village	8	M	Present	Oui	Aucune	Oui	Non	Oui	Non	Non	Non	Non	Non	Non	Non	Non	Non
Kayes	Khasso	Khasso	Oui	Oui	Améliorée/moderne	Oui	Oui	Dans le village	13	M	Present	Oui	NA	NA	Non	Oui	Non	Non	Non	Non	Non	Non	Non	Non	Non
Kayes	Khasso	Khasso	Oui	Oui	Améliorée/moderne	Oui	Oui	Dans le village	39	F	Present	NA	NA	NA	Non	Oui	Non	Non	Non	Non	Non	Non	Non	Non	Non
Kayes	Khasso	Khasso	Oui	Oui	Améliorée/moderne	Oui	Oui	Dans le village	10	F	Present	Oui	NA	NA	Non	Oui	Non	Non	Non	Non	Non	Non	Non	Non	Non
Kayes	Khasso	Khasso	Oui	Oui	Améliorée/moderne	Oui	Oui	Dans le village	40	M	Present	NA	NA	NA	Non	Oui	Non	Non	Non	Non	Non	Non	Non	Non	Non
Kayes	Khasso	Khasso	Oui	Oui	Améliorée/moderne	Oui	Oui	Dans le village	4	F	Present	NA	Aucune	Oui	Non	Oui	Non	Non	Non	Non	Non	Non	Non	Non	Non
Kayes	Khasso	Khasso	Oui	Oui	Améliorée/moderne	Oui	Oui	Dans la concession	5	M	Present	Oui	Aucune	Oui	Non	Oui	Non	Non	Non	Non	Non	Non	Non	Non	Non
Kayes	Khasso	Khasso	Oui	Oui	Améliorée/moderne	Oui	Oui	Dans le village	0	F	Present	NA	NA	NA	Non examiné	Non	NA	NA	NA	NA	NA	NA	NA	NA	NA
Kayes	Khasso	Khasso	Oui	Oui	Améliorée/moderne	Oui	Oui	Dans le village	36	F	Present	NA	NA	NA	Non	Oui	Non	Non	Non	Non	Non	Non	Non	Non	Non
Kayes	Khasso	Khasso	Oui	Oui	Améliorée/moderne	Oui	Oui	Dans la concession	42	F	Present	NA	NA	NA	Non	Oui	Non	Non	Non	Non	Non	Non	Non	Non	Non
Kayes	Khasso	Khasso	Oui	Oui	Améliorée/moderne	Oui	Oui	Dans la concession	64	M	Present	NA	NA	NA	Non	Oui	Non	Non	Non	Non	Non	Non	Non	Non	Non
Kayes	Khasso	Khasso	Oui	Oui	Améliorée/moderne	Oui	Oui	Dans la concession	47	M	Present	NA	NA	NA	Non	Oui	Non	Non	Non	Non	Non	Non	Non	Non	Non
Kayes	Khasso	Khasso	Oui	Oui	Améliorée/moderne	Oui	Oui	Dans la concession	10	M	Present	Non	NA	NA	Non	Oui	Non	Non	Non	Non	Non	Non	Non	Non	Non
Kayes	Khasso	Khasso	Oui	Oui	Améliorée/moderne	Oui	Oui	Dans la concession	18	F	Present	NA	NA	NA	Non	Oui	Non	Non	Non	Non	Non	Non	Non	Non	Non
Kayes	Khasso	Khasso	Oui	Oui	Améliorée/moderne	Oui	Oui	Dans la concession	21	M	Present	NA	NA	NA	Non	Oui	Non	Non	Non	Non	Non	Non	Non	Non	Non
Kayes	Khasso	Khasso	Oui	Oui	Améliorée/moderne	Oui	Oui	Dans la concession	25	M	Present	NA	NA	NA	Non	Oui	Non	Non	Non	Non	Non	Non	Non	Non	Non
Kayes	Khasso	Khasso	Oui	Oui	Améliorée/moderne	Oui	Oui	Dans la concession	43	M	Absent	NA	NA	NA	Non examiné	Non	NA	NA	NA	NA	NA	NA	NA	NA	NA
Kayes	Khasso	Khasso	Oui	Oui	Améliorée/moderne	Oui	Oui	Dans la concession	4	M	Present	NA	Nasale	Non	Non	Oui	Non	Non	Non	Non	Non	Non	Non	Non	Non
Kayes	Khasso	Khasso	Oui	Oui	Améliorée/moderne	Oui	Oui	Dans la concession	54	M	Present	NA	NA	NA	Non	Oui	Non	Non	Non	Non	Non	Non	Non	Non	Non
Kayes	Khasso	Khasso	Oui	Oui	Améliorée/moderne	Oui	Oui	Dans la concession	15	F	Present	NA	NA	NA	Non	Oui	Non	Non	Non	Non	Non	Non	Non	Non	Non
Kayes	Khasso	Khasso	Oui	Oui	Améliorée/moderne	Oui	Oui	Dans la concession	41	F	Present	NA	NA	NA	Non	Oui	Non	Non	Non	Non	Non	Non	Non	Non	Non
Kayes	Khasso	Khasso	Oui	Oui	Améliorée/moderne	Oui	Oui	Dans la concession	26	F	Present	NA	NA	NA	Non	Oui	Non	Non	Non	Non	Non	Non	Non	Non	Non
Kayes	Khasso	Khasso	Oui	Oui	Améliorée/moderne	Oui	Oui	Dans la concession	48	F	Present	NA	NA	NA	Non	Oui	Non	Non	Non	Non	Non	Non	Non	Non	Non
Kayes	Khasso	Khasso	Oui	Oui	Améliorée/moderne	Oui	Oui	Dans la concession	21	F	Present	NA	NA	NA	Non	Oui	Non	Non	Non	Non	Non	Non	Non	Non	Non
Kayes	Khasso	Khasso	Oui	Oui	Améliorée/moderne	Oui	Oui	Dans la concession	13	F	Present	Oui	NA	NA	Non	Oui	Non	Non	Non	Non	Non	Non	Non	Non	Non
Kayes	Khasso	Khasso	Oui	Oui	Améliorée/moderne	Oui	Oui	Dans la concession	52	M	Present	NA	NA	NA	Non	Oui	Non	Non	Non	Non	Non	Non	Non	Non	Non
Kayes	Khasso	Khasso	Oui	Oui	Améliorée/moderne	Oui	Oui	Dans la concession	42	M	Absent	NA	NA	NA	Non examiné	Non	NA	NA	NA	NA	NA	NA	NA	NA	NA
Kayes	Khasso	Khasso	Oui	Oui	Améliorée/moderne	Oui	Oui	Dans la concession	23	F	Present	NA	NA	NA	Non	Oui	Non	Non	Non	Non	Non	Non	Non	Non	Non
Kayes	Khasso	Khasso	Oui	Oui	Améliorée/moderne	Oui	Oui	Dans la concession	25	F	Present	NA	NA	NA	Non	Oui	Non	Non	Non	Non	Non	Non	Non	Non	Non
Kayes	Khasso	Khasso	Oui	Oui	Améliorée/moderne	Oui	Oui	Dans la concession	32	F	Absent	NA	NA	NA	Non examiné	Non	NA	NA	NA	NA	NA	NA	NA	NA	NA
Kayes	Khasso	Khasso	Oui	Oui	Améliorée/moderne	Oui	Oui	Dans la concession	30	M	Present	NA	NA	NA	Non	Oui	Non	Non	Non	Non	Non	Non	Non	Non	Non
Kayes	Khasso	Khasso	Oui	Oui	Améliorée/moderne	Oui	Oui	Dans la concession	0	F	Present	NA	NA	NA	Non examiné	Non	NA	NA	NA	NA	NA	NA	NA	NA	NA
Kayes	Khasso	Khasso	Oui	Oui	Améliorée/moderne	Oui	Oui	Dans la concession	5	M	Present	Non	Aucune	Oui	Non	Oui	Non	Non	Non	Non	Non	Non	Non	Non	Non
Kayes	Khasso	Khasso	Oui	Oui	Améliorée/moderne	Oui	Oui	Dans la concession	0	M	Present	NA	NA	NA	Non examiné	Non	NA	NA	NA	NA	NA	NA	NA	NA	NA
Kayes	Khasso	Khasso	Oui	Oui	Améliorée/moderne	Oui	Oui	Dans la concession	35	M	Absent	NA	NA	NA	Non examiné	Non	NA	NA	NA	NA	NA	NA	NA	NA	NA
Kayes	Khasso	Khasso	Oui	Oui	Améliorée/moderne	Oui	Oui	Dans la concession	25	F	Present	NA	NA	NA	Non	Oui	Non	Non	Non	Non	Non	Non	Non	Non	Non
Kayes	Khasso	Khasso	Oui	Oui	Améliorée/moderne	Oui	Oui	Dans la concession	11	M	Present	Oui	NA	NA	Non	Oui	Non	Non	Non	Non	Non	Non	Non	Non	Non
Kayes	Khasso	Khasso	Oui	Oui	Améliorée/moderne	Oui	Oui	Dans la concession	5	F	Present	Non	Aucune	Oui	Non	Oui	Non	Non	Non	Non	Non	Non	Non	Non	Non
Kayes	Khasso	Khasso	Oui	Oui	Améliorée/moderne	Oui	Oui	Dans la concession	14	F	Present	Non	NA	NA	Non	Oui	Non	Non	Non	Non	Non	Non	Non	Non	Non
Kayes	Khasso	Khasso	Oui	Oui	Améliorée/moderne	Oui	Oui	Dans la concession	5	F	Present	Non	Aucune	Oui	Non	Oui	Non	Non	Non	Non	Non	Non	Non	Non	Non
Kayes	Khasso	Khasso	Oui	Oui	Améliorée/moderne	Oui	Oui	Dans la concession	11	M	Present	Oui	NA	NA	Non	Oui	Non	Non	Non	Non	Non	Non	Non	Non	Non
Kayes	Khasso	Khasso	Oui	Oui	Améliorée/moderne	Oui	Oui	Dans la concession	3	M	Present	NA	Aucune	Oui	Non	Oui	Non	Non	Non	Non	Non	Non	Non	Non	Non
Kayes	Khasso	Khasso	Oui	Oui	Améliorée/moderne	Oui	Oui	Dans la concession	40	M	Absent	NA	NA	NA	Non examiné	Non	NA	NA	NA	NA	NA	NA	NA	NA	NA
Kayes	Khasso	Khasso	Oui	Oui	Améliorée/moderne	Oui	Oui	Dans la concession	26	F	Present	NA	NA	NA	Non	Oui	Non	Non	Non	Non	Non	Non	Non	Non	Non
Kayes	Khasso	Khasso	Oui	Oui	Améliorée/moderne	Oui	Oui	Dans la concession	8	F	Present	Non	Aucune	Oui	Non	Oui	Non	Non	Non	Non	Non	Non	Non	Non	Non
Kayes	Khasso	Khasso	Oui	Oui	Améliorée/moderne	Oui	Oui	Dans la concession	20	F	Present	NA	NA	NA	Non	Oui	Non	Non	Non	Non	Non	Non	Non	Non	Non
Kayes	Khasso	Khasso	Oui	Oui	Améliorée/moderne	Oui	Oui	Dans la concession	2	M	Present	NA	Aucune	Oui	Non	Oui	Non	Non	Non	Non	Non	Non	Non	Non	Non
Kayes	Khasso	Khasso	Oui	Oui	Améliorée/moderne	Oui	Oui	Dans la concession	10	F	Present	Oui	NA	NA	Non	Oui	Non	Non	Non	Non	Non	Non	Non	Non	Non
Kayes	Khasso	Khasso	Oui	Oui	Améliorée/moderne	Oui	Oui	Dans la concession	8	F	Present	Oui	Aucune	Oui	Non	Oui	Non	Non	Non	Non	Non	Non	Non	Non	Non
Kayes	Khasso	Khasso	Oui	Oui	Améliorée/moderne	Oui	Oui	Dans la concession	2	F	Present	NA	Aucune	Oui	Non	Oui	Non	Non	Non	Non	Non	Non	Non	Non	Non
Kayes	Khasso	Khasso	Oui	Oui	Améliorée/moderne	Oui	Oui	Dans la concession	35	M	Absent	NA	NA	NA	Non examiné	Non	NA	NA	NA	NA	NA	NA	NA	NA	NA
Kayes	Khasso	Khasso	Oui	Oui	Améliorée/moderne	Oui	Oui	Dans la concession	30	F	Present	NA	NA	NA	Non	Oui	Non	Non	Non	Non	Non	Non	Non	Non	Non
Kayes	Khasso	Khasso	Oui	Oui	Améliorée/moderne	Oui	Oui	Dans la concession	12	F	Present	Oui	NA	NA	Non	Oui	Non	Non	Non	Non	Non	Non	Non	Non	Non
Kayes	Khasso	Khasso	Oui	Oui	Améliorée/moderne	Oui	Oui	Dans la concession	2	F	Present	NA	Aucune	Oui	Non	Oui	Non	Non	Non	Non	Non	Non	Non	Non	Non
Kayes	Khasso	Khasso	Oui	Oui	Améliorée/moderne	Oui	Oui	Dans la concession	30	M	Present	NA	NA	NA	Non	Oui	Non	Non	Non	Non	Non	Non	Non	Non	Non
Kayes	Khasso	Khasso	Oui	Oui	Améliorée/moderne	Oui	Oui	Dans la concession	20	F	Present	NA	NA	NA	Non	Oui	Non	Non	Non	Non	Non	Non	Non	Non	Non
Kayes	Khasso	Khasso	Oui	Oui	Améliorée/moderne	Oui	Oui	Dans la concession	9	F	Present	Oui	Aucune	Oui	Non	Oui	Non	Non	Non	Non	Non	Non	Non	Non	Non
Kayes	Khasso	Khasso	Oui	Oui	Améliorée/moderne	Oui	Oui	Dans la concession	43	M	Present	NA	NA	NA	Non	Oui	Non	Non	Non	Non	Non	Non	Non	Non	Non
Kayes	Khasso	Khasso	Oui	Oui	Améliorée/moderne	Oui	Oui	Dans la concession	5	F	Present	Non	Aucune	Oui	Non	Oui	Non	Non	Non	Non	Non	Non	Non	Non	Non
Kayes	Khasso	Khasso	Oui	Oui	Améliorée/moderne	Oui	Oui	Dans la concession	0	F	Present	NA	NA	NA	Non examiné	Non	NA	NA	NA	NA	NA	NA	NA	NA	NA
Kayes	Khasso	Khasso	Oui	Oui	Améliorée/moderne	Oui	Oui	Dans la concession	8	F	Present	Oui	Aucune	Oui	Non	Oui	Non	Non	Non	Non	Non	Non	Non	Non	Non
Kayes	Khasso	Khasso	Oui	Oui	Améliorée/moderne	Oui	Oui	Dans la concession	23	F	Present	NA	NA	NA	Non	Oui	Non	Non	Non	Non	Non	Non	Non	Non	Non
Kayes	Khasso	Khasso	Oui	Oui	Améliorée/moderne	Oui	Oui	Dans la concession	4	M	Present	NA	Aucune	Oui	Non	Oui	Non	Non	Non	Non	Non	Non	Non	Non	Non
Kayes	Khasso	Khasso	Oui	Oui	Améliorée/moderne	Oui	Oui	Dans la concession	18	F	Present	NA	NA	NA	Non	Oui	Non	Non	Non	Non	Non	Non	Non	Non	Non
Kayes	Khasso	Khasso	Oui	Oui	Améliorée/moderne	Oui	Oui	Dans la concession	35	M	Present	NA	NA	NA	Non	Oui	Non	Non	Non	Non	Non	Non	Non	Non	Non
Kayes	Khasso	Khasso	Oui	Oui	Améliorée/moderne	Oui	Oui	Dans la concession	2	M	Present	NA	Aucune	Oui	Non	Oui	Non	Non	Non	Non	Non	Non	Non	Non	Non
Kayes	Khasso	Khasso	Oui	Oui	Améliorée/moderne	Oui	Oui	Dans la concession	30	M	Present	NA	NA	NA	Non	Oui	Non	Non	Non	Non	Non	Non	Non	Non	Non
Kayes	Khasso	Khasso	Oui	Oui	Améliorée/moderne	Oui	Oui	Dans la concession	25	F	Absent	NA	NA	NA	Non examiné	Non	NA	NA	NA	NA	NA	NA	NA	NA	NA
Kayes	Khasso	Khasso	Oui	Oui	Améliorée/moderne	Oui	Oui	Dans la concession	8	M	Present	Oui	Aucune	Oui	Non	Oui	Non	Non	Non	Non	Non	Non	Non	Non	Non
Kayes	Khasso	Khasso	Oui	Oui	Améliorée/moderne	Oui	Oui	Dans la concession	14	F	Present	Oui	NA	NA	Non	Oui	Non	Non	Non	Non	Non	Non	Non	Non	Non
Kayes	Khasso	Khasso	Oui	Oui	Améliorée/moderne	Oui	Oui	Dans la concession	10	F	Present	Oui	NA	NA	Non	Oui	Non	Non	Non	Non	Non	Non	Non	Non	Non
Kayes	Khasso	Khasso	Oui	Oui	Améliorée/moderne	Oui	Oui	Dans la concession	7	F	Present	Non	Aucune	Oui	Non	Oui	Non	Non	Non	Non	Non	Non	Non	Non	Non
Kayes	Khasso	Khasso	Oui	Oui	Améliorée/moderne	Oui	Oui	Dans la concession	12	F	Absent	Non	NA	NA	Non examiné	Non	NA	NA	NA	NA	NA	NA	NA	NA	NA
Kayes	Khasso	Khasso	Oui	Oui	Améliorée/moderne	Oui	Oui	Dans la concession	5	F	Present	Non	Aucune	Oui	Non	Oui	Non	Non	Non	Non	Non	Non	Non	Non	Non
Kayes	Khasso	Khasso	Oui	Oui	Améliorée/moderne	Oui	Oui	Dans la concession	47	M	Present	NA	NA	NA	Non	Oui	Non	Non	Non	Non	Non	Non	Non	Non	Non
Kayes	Khasso	Khasso	Oui	Oui	Améliorée/moderne	Oui	Oui	Dans la concession	32	F	Absent	NA	NA	NA	Non examiné	Non	NA	NA	NA	NA	NA	NA	NA	NA	NA
Kayes	Khasso	Khasso	Oui	Oui	Améliorée/moderne	Oui	Oui	Dans la concession	18	M	Present	NA	NA	NA	Non	Oui	Non	Non	Non	Non	Non	Non	Non	Non	Non
Kayes	Khasso	Khasso	Oui	Oui	Améliorée/moderne	Oui	Oui	Dans la concession	22	F	Absent	NA	NA	NA	Non examiné	Non	NA	NA	NA	NA	NA	NA	NA	NA	NA
Kayes	Khasso	Khasso	Oui	Oui	Améliorée/moderne	Oui	Oui	Dans la concession	27	F	Present	NA	NA	NA	Non	Oui	Non	Non	Non	Non	Non	Non	Non	Non	Non
Kayes	Khasso	Khasso	Oui	Oui	Améliorée/moderne	Oui	Oui	Dans la concession	4	M	Present	NA	Aucune	Oui	Non	Oui	Non	Non	Non	Non	Non	Non	Non	Non	Non
Kayes	Khasso	Khasso	Oui	Oui	Améliorée/moderne	Oui	Oui	Dans la concession	40	M	Absent	NA	NA	NA	Non examiné	Non	NA	NA	NA	NA	NA	NA	NA	NA	NA
Kayes	Khasso	Khasso	Oui	Oui	Améliorée/moderne	Oui	Oui	Dans la concession	31	M	Present	NA	NA	NA	Non	Oui	Non	Non	Non	Non	Non	Non	Non	Non	Non
Kayes	Khasso	Khasso	Oui	Oui	Améliorée/moderne	Oui	Oui	Dans la concession	3	M	Present	NA	Aucune	Oui	Non	Oui	Non	Non	Non	Non	Non	Non	Non	Non	Non
Kayes	Khasso	Khasso	Oui	Oui	Améliorée/moderne	Oui	Oui	Dans la concession	6	M	Present	Non	Aucune	Oui	Non	Oui	Non	Non	Non	Non	Non	Non	Non	Non	Non
Kayes	Khasso	Khasso	Oui	Oui	Améliorée/moderne	Oui	Oui	Dans la concession	6	M	Present	Oui	Aucune	Oui	Non	Oui	Non	Non	Non	Non	Non	Non	Non	Non	Non
Kayes	Khasso	Khasso	Oui	Oui	Améliorée/moderne	Oui	Oui	Dans la concession	8	F	Present	Oui	Aucune	Oui	Non	Oui	Non	Non	Non	Non	Non	Non	Non	Non	Non
Kayes	Khasso	Khasso	Oui	Oui	Améliorée/moderne	Oui	Oui	Dans la concession	47	M	Present	NA	NA	NA	Non	Oui	Non	Non	Non	Non	Non	Non	Non	Non	Non
Kayes	Khasso	Khasso	Oui	Oui	Améliorée/moderne	Oui	Oui	Dans la concession	30	F	Present	NA	NA	NA	Non	Oui	Non	Non	Non	Non	Non	Non	Non	Non	Non
Kayes	Khasso	Khasso	Oui	Oui	Améliorée/moderne	Oui	Oui	Dans la concession	10	M	Present	Oui	NA	NA	Non	Oui	Non	Non	Non	Non	Non	Non	Non	Non	Non
Kayes	Khasso	Khasso	Oui	Oui	Améliorée/moderne	Oui	Oui	Dans la concession	13	F	Present	Oui	NA	NA	Non	Oui	Non	Non	Non	Non	Non	Non	Non	Non	Non
Kayes	Khasso	Khasso	Oui	Oui	Améliorée/moderne	Oui	Oui	Dans la concession	4	F	Present	NA	Aucune	Oui	Non	Oui	Non	Non	Non	Non	Non	Non	Non	Non	Non
Kayes	Khasso	Khasso	Oui	Oui	Améliorée/moderne	Oui	Oui	Dans la concession	22	F	Present	NA	NA	NA	Non	Oui	Non	Non	Non	Non	Non	Non	Non	Non	Non
Kayes	Khasso	Khasso	Oui	Oui	Améliorée/moderne	Oui	Oui	Dans la concession	34	M	Present	NA	NA	NA	Non	Oui	Non	Non	Non	Non	Non	Non	Non	Non	Non
Kayes	Tafacirga	Tafacirga	Oui	Oui	Tradi	Oui	NA	Dans le village	4	F	Present	NA	Nasale	Non	Non	Oui	Non	Non	Non	Non	Non	Non	Non	Non	Non
Kayes	Tafacirga	Tafacirga	Oui	Oui	Tradi	Oui	NA	Dans le village	23	F	Absent	NA	NA	NA	Non examiné	Non	NA	NA	NA	NA	NA	NA	NA	NA	NA
Kayes	Tafacirga	Tafacirga	Oui	Oui	Tradi	Oui	NA	Dans le village	40	M	Absent	NA	NA	NA	Non examiné	Non	NA	NA	NA	NA	NA	NA	NA	NA	NA
Kayes	Tafacirga	Tafacirga	Oui	Oui	Tradi	Oui	NA	Dans le village	35	M	Absent	NA	NA	NA	Non examiné	Non	NA	NA	NA	NA	NA	NA	NA	NA	NA
Kayes	Tafacirga	Tafacirga	Oui	Oui	Tradi	Oui	NA	Dans le village	1	F	Present	NA	Aucune	Oui	Non	Oui	Non	Non	Non	Non	Non	Non	Non	Non	Non
Kayes	Tafacirga	Tafacirga	Oui	Oui	Tradi	Oui	NA	Dans le village	27	F	Present	NA	NA	NA	Non	Oui	Non	Non	Non	Non	Non	Non	Non	Non	Non
Kayes	Tafacirga	Tafacirga	Oui	Oui	Tradi	Oui	NA	Dans le village	10	M	Present	Non	NA	NA	Non	Oui	Non	Non	Non	Non	Non	Non	Non	Non	Non
Kayes	Tafacirga	Tafacirga	Oui	Oui	Améliorée/moderne	Oui	Oui	Dans la concession	60	M	Present	NA	NA	NA	Non	Oui	Non	Non	Non	Non	Non	Non	Non	Non	Non
Kayes	Tafacirga	Tafacirga	Oui	Oui	Tradi	Oui	NA	Dans le village	62	M	Present	NA	NA	NA	Non	Oui	Non	Non	Non	Non	Non	Non	Non	Non	Non
Kayes	Tafacirga	Tafacirga	Oui	Oui	Tradi	Oui	NA	Dans le village	18	M	Present	NA	NA	NA	Non	Oui	Non	Non	Non	Non	Non	Non	Non	Non	Non
Kayes	Tafacirga	Tafacirga	Oui	Oui	Tradi	Oui	NA	Dans le village	51	F	Present	NA	NA	NA	Non	Oui	Non	Non	Non	Non	Non	Non	Non	Non	Non
Kayes	Tafacirga	Tafacirga	Oui	Oui	Tradi	Oui	NA	Dans le village	50	M	Absent	NA	NA	NA	Non examiné	Non	NA	NA	NA	NA	NA	NA	NA	NA	NA
Kayes	Tafacirga	Tafacirga	Oui	Oui	Tradi	Oui	NA	Dans le village	38	F	Present	NA	NA	NA	Non	Oui	Non	Non	Non	Non	Non	Non	Non	Non	Non
Kayes	Tafacirga	Tafacirga	Oui	Oui	Tradi	Oui	NA	Dans le village	4	M	Present	NA	Nasale	Non	Non	Oui	Non	Non	Non	Non	Non	Non	Non	Non	Non
Kayes	Tafacirga	Tafacirga	Oui	Oui	Tradi	Oui	NA	Dans le village	29	F	Present	NA	NA	NA	Non	Oui	Non	Non	Non	Non	Non	Non	Non	Non	Non
Kayes	Tafacirga	Tafacirga	Oui	Oui	Tradi	Oui	NA	Dans le village	5	F	Present	Non	Aucune	Oui	Non	Oui	Non	Non	Non	Non	Non	Non	Non	Non	Non
Kayes	Tafacirga	Tafacirga	Oui	Oui	Tradi	Oui	NA	Dans le village	36	F	Present	NA	NA	NA	Non	Oui	Non	Non	Non	Non	Non	Non	Non	Non	Non
Kayes	Tafacirga	Tafacirga	Oui	Oui	Tradi	Oui	NA	Dans le village	15	F	Present	NA	NA	NA	Non	Oui	Non	Non	Non	Non	Non	Non	Non	Non	Non
Kayes	Tafacirga	Tafacirga	Oui	Oui	Tradi	Oui	NA	Dans le village	8	F	Present	Non	Aucune	Oui	Non	Oui	Non	Non	Non	Non	Non	Non	Non	Non	Non
Kayes	Tafacirga	Tafacirga	Oui	Oui	Tradi	Oui	NA	Dans le village	61	M	Present	NA	NA	NA	Non	Oui	Non	Non	Non	Non	Non	Non	Non	Non	Non
Kayes	Tafacirga	Tafacirga	Oui	Oui	Tradi	Oui	NA	Dans le village	28	F	Present	NA	NA	NA	Non	Oui	Non	Non	Non	Non	Non	Non	Non	Non	Non
Kayes	Tafacirga	Tafacirga	Oui	Oui	Tradi	Oui	NA	Dans le village	8	F	Present	Non	Aucune	Oui	Non	Oui	Non	Non	Non	Non	Non	Non	Non	Non	Non
Kayes	Tafacirga	Tafacirga	Oui	Oui	Tradi	Oui	NA	Dans le village	8	F	Present	Non	Aucune	Oui	Non	Oui	Non	Non	Non	Non	Non	Non	Non	Non	Non
Kayes	Tafacirga	Tafacirga	Oui	Oui	Tradi	Oui	NA	Dans le village	1	F	Present	NA	Aucune	Oui	Non	Oui	Non	Non	Non	Non	Non	Non	Non	Non	Non
Kayes	Tafacirga	Tafacirga	Oui	Oui	Tradi	Oui	NA	Dans le village	5	F	Present	Non	Nasale	Non	Non	Oui	Non	Non	Non	Non	Non	Non	Non	Non	Non
Kayes	Tafacirga	Tafacirga	Oui	Oui	Améliorée/moderne	Oui	Oui	Dans la concession	51	F	Present	NA	NA	NA	Non	Oui	Non	Non	Non	Non	Non	Non	Non	Non	Non
Kayes	Tafacirga	Tafacirga	Oui	Oui	Tradi	Oui	NA	Dans le village	2	M	Present	NA	Aucune	Oui	Non	Oui	Non	Non	Non	Non	Non	Non	Non	Non	Non
Kayes	Tafacirga	Tafacirga	Oui	Oui	Tradi	Oui	NA	Dans le village	42	M	Absent	NA	NA	NA	Non examiné	Non	NA	NA	NA	NA	NA	NA	NA	NA	NA
Kayes	Tafacirga	Tafacirga	Oui	Oui	Tradi	Oui	NA	Dans le village	26	F	Present	NA	NA	NA	Non	Oui	Non	Non	Non	Non	Non	Non	Non	Non	Non
Kayes	Tafacirga	Tafacirga	Oui	Oui	Tradi	Oui	NA	Dans le village	10	F	Present	Non	NA	NA	Non	Oui	Non	Non	Non	Non	Non	Non	Non	Non	Non
Kayes	Tafacirga	Tafacirga	Oui	Oui	Tradi	Oui	NA	Dans le village	52	M	Absent	NA	NA	NA	Non examiné	Non	NA	NA	NA	NA	NA	NA	NA	NA	NA
Kayes	Tafacirga	Tafacirga	Oui	Oui	Tradi	Oui	NA	Dans le village	43	F	Present	NA	NA	NA	Non	Oui	Non	Non	Non	Non	Non	Non	Non	Non	Non
Kayes	Tafacirga	Tafacirga	Oui	Oui	Tradi	Oui	NA	Dans le village	16	F	Present	NA	NA	NA	Non	Oui	Non	Non	Non	Non	Non	Non	Non	Non	Non
Kayes	Tafacirga	Tafacirga	Oui	Oui	Améliorée/moderne	Oui	Oui	Dans la concession	8	F	Present	Non	Aucune	Oui	Non	Oui	Non	Non	Non	Non	Non	Non	Non	Non	Non
Kayes	Tafacirga	Tafacirga	Oui	Oui	Améliorée/moderne	Oui	Oui	Dans la concession	17	M	Present	NA	NA	NA	Non	Oui	Non	Non	Non	Non	Non	Non	Non	Non	Non
Kayes	Tafacirga	Tafacirga	Oui	Oui	Tradi	Oui	NA	Dans le village	42	M	Absent	NA	NA	NA	Non examiné	Non	NA	NA	NA	NA	NA	NA	NA	NA	NA
Kayes	Tafacirga	Tafacirga	Oui	Oui	Tradi	Oui	NA	Dans le village	27	F	Present	NA	NA	NA	Non	Oui	Non	Non	Non	Non	Non	Non	Non	Non	Non
Kayes	Tafacirga	Tafacirga	Oui	Oui	Tradi	Oui	NA	Dans le village	7	M	Present	Non	Aucune	Oui	Non	Oui	Non	Non	Non	Non	Non	Non	Non	Non	Non
Kayes	Tafacirga	Tafacirga	Oui	Oui	Tradi	Oui	NA	Dans le village	27	F	Present	NA	NA	NA	Non	Oui	Non	Non	Non	Non	Non	Non	Non	Non	Non
Kayes	Tafacirga	Tafacirga	Oui	Oui	Tradi	Oui	NA	Dans le village	34	M	Present	NA	NA	NA	Non	Oui	Non	Non	Non	Non	Non	Non	Non	Non	Non
Kayes	Tafacirga	Tafacirga	Oui	Oui	Tradi	Oui	NA	Dans le village	4	M	Present	NA	Nasale	Non	Non	Oui	Non	Non	Non	Non	Non	Non	Non	Non	Non
Kayes	Tafacirga	Tafacirga	Oui	Oui	Tradi	Oui	NA	Dans le village	7	M	Absent	Non	NA	NA	Non examiné	Non	NA	NA	NA	NA	NA	NA	NA	NA	NA
Kayes	Tafacirga	Tafacirga	Oui	Oui	Tradi	Oui	NA	Dans le village	26	F	Present	NA	NA	NA	Non	Oui	Non	Non	Non	Non	Non	Non	Non	Non	Non
Kayes	Tafacirga	Tafacirga	Oui	Oui	Tradi	Oui	NA	Dans le village	7	M	Present	Non	Aucune	Oui	Non	Oui	Non	Non	Non	Non	Non	Non	Non	Non	Non
Kayes	Tafacirga	Tafacirga	Oui	Oui	Tradi	Oui	NA	Dans le village	41	M	Absent	NA	NA	NA	Non examiné	Non	NA	NA	NA	NA	NA	NA	NA	NA	NA
Kayes	Tafacirga	Tafacirga	Oui	Oui	Tradi	Oui	NA	Dans le village	37	F	Present	NA	NA	NA	Non	Oui	Non	Non	Non	Non	Non	Non	Non	Non	Non
Kayes	Tafacirga	Tafacirga	Oui	Oui	Tradi	Oui	NA	Dans le village	58	M	Present	NA	NA	NA	Non	Oui	Non	Non	Non	Non	Non	Non	Non	Non	Non
Kayes	Tafacirga	Tafacirga	Oui	Oui	Tradi	Oui	NA	Dans le village	16	F	Present	NA	NA	NA	Non	Oui	Non	Non	Non	Non	Non	Non	Non	Non	Non
Kayes	Tafacirga	Tafacirga	Oui	Oui	Tradi	Oui	NA	Dans le village	32	M	Absent	NA	NA	NA	Non examiné	Non	NA	NA	NA	NA	NA	NA	NA	NA	NA
Kayes	Tafacirga	Tafacirga	Oui	Oui	Tradi	Oui	NA	Dans le village	2	M	Present	NA	Aucune	Oui	Non	Oui	Non	Non	Non	Non	Non	Non	Non	Non	Non
Kayes	Tafacirga	Tafacirga	Oui	Oui	Tradi	Oui	NA	Dans le village	21	F	Present	NA	NA	NA	Non	Oui	Non	Non	Non	Non	Non	Non	Non	Non	Non
Kayes	Tafacirga	Tafacirga	Oui	Oui	Tradi	Oui	NA	Dans le village	0	M	Present	NA	NA	NA	Non examiné	Non	NA	NA	NA	NA	NA	NA	NA	NA	NA
Kayes	Tafacirga	Tafacirga	Oui	Oui	Améliorée/moderne	Oui	Oui	Dans la concession	50	F	Present	NA	NA	NA	Non	Oui	Non	Non	Non	Non	Non	Non	Non	Non	Non
Kayes	Tafacirga	Tafacirga	Oui	Oui	Tradi	Oui	NA	Dans le village	27	F	Present	NA	NA	NA	Non	Oui	Non	Non	Non	Non	Non	Non	Non	Non	Non
Kayes	Tafacirga	Tafacirga	Oui	Oui	Tradi	Oui	NA	Dans le village	29	M	Absent	NA	NA	NA	Non examiné	Non	NA	NA	NA	NA	NA	NA	NA	NA	NA
Kayes	Tafacirga	Tafacirga	Oui	Oui	Tradi	Oui	NA	Dans le village	40	M	Absent	NA	NA	NA	Non examiné	Non	NA	NA	NA	NA	NA	NA	NA	NA	NA
Kayes	Tafacirga	Tafacirga	Oui	Oui	Tradi	Oui	NA	Dans le village	35	F	Absent	NA	NA	NA	Non examiné	Non	NA	NA	NA	NA	NA	NA	NA	NA	NA
Kayes	Tafacirga	Tafacirga	Oui	Oui	Tradi	Oui	NA	Dans le village	1	F	Present	NA	Nasale	Non	Non	Oui	Non	Non	Non	Non	Non	Non	Non	Non	Non
Kayes	Tafacirga	Tafacirga	Oui	Oui	Améliorée/moderne	Oui	Oui	Dans la concession	16	F	Present	NA	NA	NA	Non	Oui	Non	Non	Non	Non	Non	Non	Non	Non	Non
Kayes	Tafacirga	Tafacirga	Oui	Oui	Tradi	Oui	NA	Dans le village	22	F	Present	NA	NA	NA	Non	Oui	Non	Non	Non	Non	Non	Non	Non	Non	Non
Kayes	Tafacirga	Tafacirga	Oui	Oui	Tradi	Oui	NA	Dans le village	30	M	Present	NA	NA	NA	Non	Oui	Non	Non	Non	Non	Non	Non	Non	Non	Non
Kayes	Tafacirga	Tafacirga	Oui	Oui	Tradi	Oui	NA	Dans le village	55	F	Present	NA	NA	NA	Non	Oui	Non	Non	Non	Non	Non	Non	Non	Non	Non
Kayes	Tafacirga	Tafacirga	Oui	Oui	Tradi	Oui	NA	Dans le village	66	M	Present	NA	NA	NA	Non	Oui	Non	Non	Non	Non	Non	Non	Non	Non	Non
Kayes	Tafacirga	Tafacirga	Oui	Oui	Tradi	Oui	NA	Dans le village	22	F	Present	NA	NA	NA	Non	Oui	Non	Non	Non	Non	Non	Non	Non	Non	Non
Kayes	Tafacirga	Tafacirga	Oui	Oui	Tradi	Oui	NA	Dans le village	2	F	Present	NA	Aucune	Oui	Non	Oui	Non	Non	Non	Non	Non	Non	Non	Non	Non
Kayes	Tafacirga	Tafacirga	Oui	Oui	Tradi	Oui	NA	Dans le village	26	M	Present	NA	NA	NA	Non	Oui	Non	Non	Non	Non	Non	Non	Non	Non	Non
Kayes	Tafacirga	Tafacirga	Oui	Oui	Tradi	Oui	NA	Dans le village	24	M	Absent	NA	NA	NA	Non examiné	Non	NA	NA	NA	NA	NA	NA	NA	NA	NA
Kayes	Tafacirga	Tafacirga	Oui	Oui	Améliorée/moderne	Oui	Oui	Dans la concession	45	F	Present	NA	NA	NA	Non	Oui	Non	Non	Non	Non	Non	Non	Non	Non	Non
Kayes	Tafacirga	Tafacirga	Oui	Oui	Tradi	Oui	NA	Dans le village	4	M	Present	NA	Aucune	Oui	Non	Oui	Non	Non	Non	Non	Non	Non	Non	Non	Non
Kayes	Tafacirga	Tafacirga	Oui	Oui	Tradi	Oui	NA	Dans le village	22	F	Present	NA	NA	NA	Non	Oui	Non	Non	Non	Non	Non	Non	Non	Non	Non
Kayes	Tafacirga	Tafacirga	Oui	Oui	Tradi	Oui	NA	Dans le village	33	M	Present	NA	NA	NA	Non	Oui	Non	Non	Non	Non	Non	Non	Non	Non	Non
Kayes	Tafacirga	Tafacirga	Oui	Oui	Tradi	Oui	NA	Dans le village	5	F	Present	Non	Aucune	Oui	Non	Oui	Non	Non	Non	Non	Non	Non	Non	Non	Non
Kayes	Tafacirga	Tafacirga	Oui	Oui	Tradi	Oui	NA	Dans le village	2	M	Present	NA	Aucune	Oui	Non	Oui	Non	Non	Non	Non	Non	Non	Non	Non	Non
Kayes	Tafacirga	Tafacirga	Oui	Oui	Tradi	Oui	NA	Dans le village	25	F	Present	NA	NA	NA	Non	Oui	Non	Non	Non	Non	Non	Non	Non	Non	Non
Kayes	Tafacirga	Tafacirga	Oui	Oui	Tradi	Oui	NA	Dans le village	40	M	Present	NA	NA	NA	Non	Oui	Non	Non	Non	Non	Non	Non	Non	Non	Non
Kayes	Tafacirga	Tafacirga	Oui	Oui	Améliorée/moderne	Oui	Oui	Dans la concession	49	M	Absent	NA	NA	NA	Non examiné	Non	NA	NA	NA	NA	NA	NA	NA	NA	NA
Kayes	Tafacirga	Tafacirga	Oui	Oui	Tradi	Oui	NA	Dans le village	8	F	Present	Non	Aucune	Oui	Non	Oui	Non	Non	Non	Non	Non	Non	Non	Non	Non
Kayes	Tafacirga	Tafacirga	Oui	Oui	Tradi	Oui	NA	Dans le village	7	F	Present	Non	Aucune	Oui	Non	Oui	Non	Non	Non	Non	Non	Non	Non	Non	Non
Kayes	Tafacirga	Tafacirga	Oui	Oui	Tradi	Oui	NA	Dans le village	11	M	Absent	Non	NA	NA	Non examiné	Non	NA	NA	NA	NA	NA	NA	NA	NA	NA
Kayes	Tafacirga	Tafacirga	Oui	Oui	Tradi	Oui	NA	Dans le village	24	F	Absent	NA	NA	NA	Non examiné	Non	NA	NA	NA	NA	NA	NA	NA	NA	NA
Kayes	Tafacirga	Tafacirga	Oui	Oui	Tradi	Oui	NA	Dans le village	27	F	Absent	NA	NA	NA	Non examiné	Non	NA	NA	NA	NA	NA	NA	NA	NA	NA
Kayes	Tafacirga	Tafacirga	Oui	Oui	Tradi	Oui	NA	Dans le village	38	M	Absent	NA	NA	NA	Non examiné	Non	NA	NA	NA	NA	NA	NA	NA	NA	NA
Kayes	Tafacirga	Tafacirga	Oui	Oui	Améliorée/moderne	Oui	Oui	Dans la concession	11	M	Present	Non	NA	NA	Non	Oui	Non	Non	Non	Non	Non	Non	Non	Non	Non
Kayes	Tafacirga	Tafacirga	Oui	Oui	Améliorée/moderne	Oui	Oui	Dans la concession	42	M	Absent	NA	NA	NA	Non examiné	Non	NA	NA	NA	NA	NA	NA	NA	NA	NA
Kayes	Tafacirga	Tafacirga	Oui	Oui	Améliorée/moderne	Oui	Oui	Dans la concession	35	F	Absent	NA	NA	NA	Non examiné	Non	NA	NA	NA	NA	NA	NA	NA	NA	NA
Kayes	Tafacirga	Tafacirga	Oui	Oui	Améliorée/moderne	Oui	Oui	Dans la concession	7	M	Present	Non	Aucune	Oui	Non	Oui	Non	Non	Non	Non	Non	Non	Non	Non	Non
Kayes	Tafacirga	Tafacirga	Oui	Oui	Améliorée/moderne	Oui	Oui	Dans la concession	8	F	Present	Non	Aucune	Oui	Non	Oui	Non	Non	Non	Non	Non	Non	Non	Non	Non
Kayes	Tafacirga	Tafacirga	Oui	Oui	Améliorée/moderne	Oui	Oui	Dans la concession	43	F	Present	NA	NA	NA	Non	Oui	Non	Non	Non	Non	Non	Non	Non	Non	Non
Kayes	Tafacirga	Tafacirga	Oui	Oui	Améliorée/moderne	Oui	Oui	Dans la concession	64	M	Present	NA	NA	NA	Non	Oui	Non	Non	Non	Non	Non	Non	Non	Non	Non
Kayes	Tafacirga	Tafacirga	Oui	Oui	Améliorée/moderne	Oui	Oui	Dans la concession	7	F	Present	Non	Aucune	Oui	Non	Oui	Non	Non	Non	Non	Non	Non	Non	Non	Non
Kayes	Tafacirga	Tafacirga	Oui	Oui	Améliorée/moderne	Oui	Oui	Dans la concession	17	M	Present	NA	NA	NA	Non	Oui	Non	Non	Non	Non	Non	Non	Non	Non	Non
Kayes	Tafacirga	Tafacirga	Oui	Oui	Améliorée/moderne	Oui	Oui	Dans la concession	14	M	Present	Non	NA	NA	Non	Oui	Non	Non	Non	Non	Non	Non	Non	Non	Non
Kayes	Tafacirga	Tafacirga	Oui	Oui	Améliorée/moderne	Oui	Oui	Dans la concession	8	M	Present	Non	Nasale	Non	Non	Oui	Non	Non	Non	Non	Non	Non	Non	Non	Non
Kayes	Tafacirga	Tafacirga	Oui	Oui	Tradi	Oui	NA	Dans le village	27	F	Present	NA	NA	NA	Non	Oui	Non	Non	Non	Non	Non	Non	Non	Non	Non
Kayes	Tafacirga	Tafacirga	Oui	Oui	Tradi	Oui	NA	Dans le village	6	F	Present	Non	Nasale	Non	Non	Oui	Non	Non	Non	Non	Non	Non	Non	Non	Non
Kayes	Tafacirga	Tafacirga	Oui	Oui	Tradi	Oui	NA	Dans le village	40	M	Absent	NA	NA	NA	Non examiné	Non	NA	NA	NA	NA	NA	NA	NA	NA	NA
Kayes	Tafacirga	Tafacirga	Oui	Oui	Tradi	Oui	NA	Dans le village	34	M	Absent	NA	NA	NA	Non examiné	Non	NA	NA	NA	NA	NA	NA	NA	NA	NA
Kayes	Tafacirga	Tafacirga	Oui	Oui	Tradi	Oui	NA	Dans le village	23	F	Present	NA	NA	NA	Non	Oui	Non	Non	Non	Non	Non	Non	Non	Non	Non
Kayes	Tafacirga	Tafacirga	Oui	Oui	Tradi	Oui	NA	Dans le village	60	F	Present	NA	NA	NA	Oui	Oui	Non	Oui	Oui	Oui	Non	Chir jamais offerte	Non	NA	Oui
Kayes	Tafacirga	Tafacirga	Oui	Oui	Tradi	Oui	NA	Dans le village	71	M	Absent	NA	NA	NA	Non examiné	Non	NA	NA	NA	NA	NA	NA	NA	NA	NA
Kayes	Tafacirga	Tafacirga	Oui	Oui	Tradi	Oui	NA	Dans le village	62	F	Present	NA	NA	NA	Non	Oui	Non	Non	Non	Non	Non	Non	Non	Non	Non
Kayes	Tafacirga	Tafacirga	Oui	Oui	Tradi	Oui	NA	Dans le village	28	M	Present	NA	NA	NA	Non	Oui	Non	Non	Non	Non	Non	Non	Non	Non	Non
Kayes	Tafacirga	Tafacirga	Oui	Oui	Tradi	Oui	NA	Dans le village	20	F	Present	NA	NA	NA	Non	Oui	Non	Non	Non	Non	Non	Non	Non	Non	Non
Kayes	Tafacirga	Tafacirga	Oui	Oui	Tradi	Oui	NA	Dans le village	3	F	Present	NA	Nasale	Non	Non	Oui	Non	Non	Non	Non	Non	Non	Non	Non	Non
Kayes	Tafacirga	Tafacirga	Oui	Oui	Tradi	Oui	NA	Dans le village	68	M	Absent	NA	NA	NA	Non examiné	Non	NA	NA	NA	NA	NA	NA	NA	NA	NA
Kayes	Tafacirga	Tafacirga	Oui	Oui	Tradi	Oui	NA	Dans le village	59	F	Present	NA	NA	NA	Non	Oui	Non	Non	Non	Non	Non	Non	Non	Non	Non
Kayes	Legal Segou	Legal Segou	Oui	Oui	Tradi	Oui	NA	Dans le village	12	M	Present	Oui	NA	NA	Non	Oui	Non	Non	Non	Non	Non	Non	Non	Non	Non
Kayes	Legal Segou	Legal Segou	Oui	Oui	Tradi	Oui	NA	Dans le village	5	M	Present	Non	Aucune	Oui	Non	Oui	Non	Non	Non	Non	Non	Non	Non	Non	Non
Kayes	Legal Segou	Legal Segou	Oui	Oui	Tradi	Oui	NA	Dans le village	27	F	Present	NA	NA	NA	Non	Oui	Non	Non	Non	Non	Non	Non	Non	Non	Non
Kayes	Legal Segou	Legal Segou	Oui	Oui	Tradi	Oui	NA	Dans le village	7	F	Present	Oui	Aucune	Oui	Non	Oui	Non	Non	Non	Non	Non	Non	Non	Non	Non
Kayes	Legal Segou	Legal Segou	Oui	Oui	Tradi	Oui	NA	Dans le village	42	M	Absent	NA	NA	NA	Non examiné	Non	NA	NA	NA	NA	NA	NA	NA	NA	NA
Kayes	Legal Segou	Legal Segou	Oui	Oui	Améliorée/moderne	Oui	Oui	Dans le village	8	F	Present	Oui	Aucune	Oui	Non	Oui	Non	Non	Non	Non	Non	Non	Non	Non	Non
Kayes	Legal Segou	Legal Segou	Oui	Oui	Améliorée/moderne	Oui	Oui	Dans le village	60	F	Present	NA	NA	NA	Non	Oui	Non	Non	Non	Non	Non	Non	Non	Non	Non
Kayes	Legal Segou	Legal Segou	Oui	Oui	Améliorée/moderne	Oui	Oui	Dans le village	5	F	Present	Oui	Aucune	Oui	Non	Oui	Non	Non	Non	Non	Non	Non	Non	Non	Non
Kayes	Legal Segou	Legal Segou	Oui	Oui	Améliorée/moderne	Oui	Oui	Dans le village	15	F	Present	NA	NA	NA	Non	Oui	Non	Non	Non	Non	Non	Non	Non	Non	Non
Kayes	Legal Segou	Legal Segou	Oui	Oui	Améliorée/moderne	Oui	Oui	Dans le village	19	M	Present	NA	NA	NA	Non	Oui	Non	Non	Non	Non	Non	Non	Non	Non	Non
Kayes	Legal Segou	Legal Segou	Oui	Oui	Améliorée/moderne	Oui	Oui	Dans le village	32	F	Present	NA	NA	NA	Non	Oui	Non	Non	Non	Non	Non	Non	Non	Non	Non
Kayes	Legal Segou	Legal Segou	Oui	Oui	Améliorée/moderne	Oui	Oui	Dans le village	4	M	Present	NA	Aucune	Oui	Non	Oui	Non	Non	Non	Non	Non	Non	Non	Non	Non
Kayes	Legal Segou	Legal Segou	Oui	Oui	Améliorée/moderne	Oui	Oui	Dans le village	27	M	Present	NA	NA	NA	Non	Oui	Non	Non	Non	Non	Non	Non	Non	Non	Non
Kayes	Legal Segou	Legal Segou	Oui	Oui	Améliorée/moderne	Oui	Oui	Dans le village	42	M	Present	NA	NA	NA	Non	Oui	Non	Non	Non	Non	Non	Non	Non	Non	Non
Kayes	Legal Segou	Legal Segou	Oui	Oui	Améliorée/moderne	Oui	Oui	Dans le village	14	F	Present	Oui	NA	NA	Non	Oui	Non	Non	Non	Non	Non	Non	Non	Non	Non
Kayes	Legal Segou	Legal Segou	Oui	Oui	Améliorée/moderne	Oui	Oui	Dans le village	15	F	Present	NA	NA	NA	Non	Oui	Non	Non	Non	Non	Non	Non	Non	Non	Non
Kayes	Legal Segou	Legal Segou	Oui	Oui	Améliorée/moderne	Oui	Oui	Dans le village	6	M	Present	Oui	Aucune	Oui	Non	Oui	Non	Non	Non	Non	Non	Non	Non	Non	Non
Kayes	Legal Segou	Legal Segou	Oui	Oui	Améliorée/moderne	Oui	Oui	Dans le village	9	M	Present	Oui	Aucune	Oui	Non	Oui	Non	Non	Non	Non	Non	Non	Non	Non	Non
Kayes	Legal Segou	Legal Segou	Oui	Oui	Améliorée/moderne	Oui	Oui	Dans le village	38	F	Present	NA	NA	NA	Non	Oui	Non	Non	Non	Non	Non	Non	Non	Non	Non
Kayes	Legal Segou	Legal Segou	Oui	Oui	Améliorée/moderne	Oui	Oui	Dans la concession	6	F	Present	Non	Aucune	Oui	Non	Oui	Non	Non	Non	Non	Non	Non	Non	Non	Non
Kayes	Legal Segou	Legal Segou	Oui	Oui	Améliorée/moderne	Oui	Oui	Dans le village	50	M	Present	NA	NA	NA	Non	Oui	Non	Non	Non	Non	Non	Non	Non	Non	Non
Kayes	Legal Segou	Legal Segou	Oui	Oui	Améliorée/moderne	Oui	Oui	Dans le village	7	F	Present	Oui	Aucune	Oui	Non	Oui	Non	Non	Non	Non	Non	Non	Non	Non	Non
Kayes	Legal Segou	Legal Segou	Oui	Oui	Améliorée/moderne	Oui	Oui	Dans le village	11	F	Present	Oui	NA	NA	Non	Oui	Non	Non	Non	Non	Non	Non	Non	Non	Non
Kayes	Legal Segou	Legal Segou	Oui	Oui	Améliorée/moderne	Oui	Oui	Dans le village	12	M	Present	Oui	NA	NA	Non	Oui	Non	Non	Non	Non	Non	Non	Non	Non	Non
Kayes	Legal Segou	Legal Segou	Oui	Oui	Améliorée/moderne	Oui	Oui	Dans la concession	12	F	Present	Oui	NA	NA	Non	Oui	Non	Non	Non	Non	Non	Non	Non	Non	Non
Kayes	Legal Segou	Legal Segou	Oui	Oui	Améliorée/moderne	Oui	Oui	Dans la concession	38	M	Present	NA	NA	NA	Non	Oui	Non	Non	Non	Non	Non	Non	Non	Non	Non
Kayes	Legal Segou	Legal Segou	Oui	Oui	Améliorée/moderne	Oui	Oui	Dans la concession	8	M	Present	Oui	Aucune	Oui	Non	Oui	Non	Non	Non	Non	Non	Non	Non	Non	Non
Kayes	Legal Segou	Legal Segou	Oui	Oui	Améliorée/moderne	Oui	Oui	Dans la concession	29	F	Present	NA	NA	NA	Non	Oui	Non	Non	Non	Non	Non	Non	Non	Non	Non
Kayes	Legal Segou	Legal Segou	Oui	Oui	Améliorée/moderne	Oui	Oui	Dans le village	12	M	Present	Oui	NA	NA	Non	Oui	Non	Non	Non	Non	Non	Non	Non	Non	Non
Kayes	Legal Segou	Legal Segou	Oui	Oui	Améliorée/moderne	Oui	Oui	Dans le village	18	F	Present	NA	NA	NA	Non	Oui	Non	Non	Non	Non	Non	Non	Non	Non	Non
Kayes	Legal Segou	Legal Segou	Oui	Oui	Améliorée/moderne	Oui	Oui	Dans le village	55	F	Present	NA	NA	NA	Non	Oui	Non	Non	Non	Non	Non	Non	Non	Non	Non
Kayes	Legal Segou	Legal Segou	Oui	Oui	Améliorée/moderne	Oui	Oui	Dans le village	12	M	Present	Oui	NA	NA	Non	Oui	Non	Non	Non	Non	Non	Non	Non	Non	Non
Kayes	Legal Segou	Legal Segou	Oui	Oui	Améliorée/moderne	Oui	Oui	Dans le village	24	F	Present	NA	NA	NA	Non	Oui	Non	Non	Non	Non	Non	Non	Non	Non	Non
Kayes	Legal Segou	Legal Segou	Oui	Oui	Améliorée/moderne	Oui	Oui	Dans le village	9	F	Present	Non	Aucune	Oui	Non	Oui	Non	Non	Non	Non	Non	Non	Non	Non	Non
Kayes	Legal Segou	Legal Segou	Oui	Oui	Améliorée/moderne	Oui	Oui	Dans le village	5	F	Present	Non	Aucune	Oui	Non	Oui	Non	Non	Non	Non	Non	Non	Non	Non	Non
Kayes	Legal Segou	Legal Segou	Oui	Oui	Améliorée/moderne	Oui	Oui	Dans le village	16	M	Present	NA	NA	NA	Non	Oui	Non	Non	Non	Non	Non	Non	Non	Non	Non
Kayes	Legal Segou	Legal Segou	Oui	Oui	Améliorée/moderne	Oui	Oui	Dans le village	10	F	Present	Oui	NA	NA	Non	Oui	Non	Non	Non	Non	Non	Non	Non	Non	Non
Kayes	Legal Segou	Legal Segou	Oui	Oui	Améliorée/moderne	Oui	Oui	Dans le village	35	M	Absent	NA	NA	NA	Non examiné	Non	NA	NA	NA	NA	NA	NA	NA	NA	NA
Kayes	Legal Segou	Legal Segou	Oui	Oui	Améliorée/moderne	Oui	Oui	Dans la concession	28	F	Present	NA	NA	NA	Non	Oui	Non	Non	Non	Non	Non	Non	Non	Non	Non
Kayes	Legal Segou	Legal Segou	Oui	Oui	Améliorée/moderne	Oui	Oui	Dans la concession	8	F	Present	Oui	Aucune	Oui	Non	Oui	Non	Non	Non	Non	Non	Non	Non	Non	Non
Kayes	Legal Segou	Legal Segou	Oui	Oui	Améliorée/moderne	Oui	Oui	Dans la concession	6	M	Present	Oui	Aucune	Oui	Non	Oui	Non	Non	Non	Non	Non	Non	Non	Non	Non
Kayes	Legal Segou	Legal Segou	Oui	Oui	Améliorée/moderne	Oui	Oui	Dans la concession	30	M	Present	NA	NA	NA	Non	Oui	Non	Non	Non	Non	Non	Non	Non	Non	Non
Kayes	Legal Segou	Legal Segou	Oui	Oui	Améliorée/moderne	Oui	Oui	Dans la concession	0	F	Present	NA	NA	NA	Non examiné	Non	NA	NA	NA	NA	NA	NA	NA	NA	NA
Kayes	Legal Segou	Legal Segou	Oui	Oui	Améliorée/moderne	Oui	Oui	Dans la concession	4	M	Present	NA	Aucune	Oui	Non	Oui	Non	Non	Non	Non	Non	Non	Non	Non	Non
Kayes	Legal Segou	Legal Segou	Oui	Oui	Améliorée/moderne	Oui	Oui	Dans la concession	13	M	Present	Oui	NA	NA	Non	Oui	Non	Non	Non	Non	Non	Non	Non	Non	Non
Kayes	Legal Segou	Legal Segou	Oui	Oui	Améliorée/moderne	Oui	Oui	Dans la concession	15	F	Present	NA	NA	NA	Non	Oui	Non	Non	Non	Non	Non	Non	Non	Non	Non
Kayes	Legal Segou	Legal Segou	Oui	Oui	Améliorée/moderne	Oui	Oui	Dans la concession	50	M	Absent	NA	NA	NA	Non examiné	Non	NA	NA	NA	NA	NA	NA	NA	NA	NA
Kayes	Legal Segou	Legal Segou	Oui	Oui	Améliorée/moderne	Oui	Oui	Dans la concession	8	M	Present	Oui	Aucune	Oui	Non	Oui	Non	Non	Non	Non	Non	Non	Non	Non	Non
Kayes	Legal Segou	Legal Segou	Oui	Oui	Améliorée/moderne	Oui	Oui	Dans la concession	13	M	Present	Oui	NA	NA	Non	Oui	Non	Non	Non	Non	Non	Non	Non	Non	Non
Kayes	Legal Segou	Legal Segou	Oui	Oui	Améliorée/moderne	Oui	Oui	Dans la concession	49	F	Present	NA	NA	NA	Non	Oui	Non	Non	Non	Non	Non	Non	Non	Non	Non
Kayes	Legal Segou	Legal Segou	Oui	Oui	Améliorée/moderne	Oui	Oui	Dans la concession	8	F	Present	Oui	Aucune	Oui	Non	Oui	Non	Non	Non	Non	Non	Non	Non	Non	Non
Kayes	Legal Segou	Legal Segou	Oui	Oui	Améliorée/moderne	Oui	Oui	Dans la concession	28	F	Present	NA	NA	NA	Non	Oui	Non	Non	Non	Non	Non	Non	Non	Non	Non
Kayes	Legal Segou	Legal Segou	Oui	Oui	Améliorée/moderne	Oui	Oui	Dans la concession	10	M	Present	Oui	NA	NA	Non	Oui	Non	Non	Non	Non	Non	Non	Non	Non	Non
Kayes	Legal Segou	Legal Segou	Oui	Oui	Améliorée/moderne	Oui	Oui	Dans la concession	0	F	Present	NA	NA	NA	Non examiné	Non	NA	NA	NA	NA	NA	NA	NA	NA	NA
Kayes	Legal Segou	Legal Segou	Oui	Oui	Améliorée/moderne	Oui	Oui	Dans la concession	6	M	Present	Non	Aucune	Oui	Non	Oui	Non	Non	Non	Non	Non	Non	Non	Non	Non
Kayes	Legal Segou	Legal Segou	Oui	Oui	Améliorée/moderne	Oui	Oui	Dans la concession	32	M	Present	NA	NA	NA	Non	Oui	Non	Non	Non	Non	Non	Non	Non	Non	Non
Kayes	Legal Segou	Legal Segou	Oui	Oui	Améliorée/moderne	Oui	Oui	Dans la concession	7	F	Present	Oui	Aucune	Oui	Non	Oui	Non	Non	Non	Non	Non	Non	Non	Non	Non
Kayes	Legal Segou	Legal Segou	Oui	Oui	Améliorée/moderne	Oui	Oui	Dans la concession	40	M	Absent	NA	NA	NA	Non examiné	Non	NA	NA	NA	NA	NA	NA	NA	NA	NA
Kayes	Legal Segou	Legal Segou	Oui	Oui	Améliorée/moderne	Oui	Oui	Dans la concession	6	F	Present	Non	Aucune	Oui	Non	Oui	Non	Non	Non	Non	Non	Non	Non	Non	Non
Kayes	Legal Segou	Legal Segou	Oui	Oui	Améliorée/moderne	Oui	Oui	Dans la concession	29	M	Present	NA	NA	NA	Non	Oui	Non	Non	Non	Non	Non	Non	Non	Non	Non
Kayes	Legal Segou	Legal Segou	Oui	Oui	Améliorée/moderne	Oui	Oui	Dans le village	5	F	Present	Non	Aucune	Oui	Non	Oui	Non	Non	Non	Non	Non	Non	Non	Non	Non
Kayes	Legal Segou	Legal Segou	Oui	Oui	Améliorée/moderne	Oui	Oui	Dans le village	37	M	Present	NA	NA	NA	Non	Oui	Non	Non	Non	Non	Non	Non	Non	Non	Non
Kayes	Legal Segou	Legal Segou	Oui	Oui	Améliorée/moderne	Oui	Oui	Dans le village	28	F	Present	NA	NA	NA	Non	Oui	Non	Non	Non	Non	Non	Non	Non	Non	Non
Kayes	Legal Segou	Legal Segou	Oui	Oui	Améliorée/moderne	Oui	Oui	Dans le village	11	F	Present	Oui	NA	NA	Non	Oui	Non	Non	Non	Non	Non	Non	Non	Non	Non
Kayes	Legal Segou	Legal Segou	Oui	Oui	Améliorée/moderne	Oui	Oui	Dans le village	8	F	Present	Oui	Aucune	Oui	Non	Oui	Non	Non	Non	Non	Non	Non	Non	Non	Non
Kayes	Legal Segou	Legal Segou	Oui	Oui	Améliorée/moderne	Oui	Oui	Dans la concession	31	F	Present	NA	NA	NA	Non	Oui	Non	Non	Non	Non	Non	Non	Non	Non	Non
Kayes	Legal Segou	Legal Segou	Oui	Oui	Améliorée/moderne	Oui	Oui	Dans la concession	37	M	Present	NA	NA	NA	Non	Oui	Non	Non	Non	Non	Non	Non	Non	Non	Non
Kayes	Legal Segou	Legal Segou	Oui	Oui	Améliorée/moderne	Oui	Oui	Dans la concession	15	M	Present	NA	NA	NA	Non	Oui	Non	Non	Non	Non	Non	Non	Non	Non	Non
Kayes	Legal Segou	Legal Segou	Oui	Oui	Améliorée/moderne	Oui	Oui	Dans la concession	45	F	Present	NA	NA	NA	Non	Oui	Non	Non	Non	Non	Non	Non	Non	Non	Non
Kayes	Legal Segou	Legal Segou	Oui	Oui	Améliorée/moderne	Oui	Oui	Dans la concession	59	M	Absent	NA	NA	NA	Non examiné	Non	NA	NA	NA	NA	NA	NA	NA	NA	NA
Kayes	Legal Segou	Legal Segou	Oui	Oui	Améliorée/moderne	Oui	Oui	Dans la concession	36	F	Present	NA	NA	NA	Non	Oui	Non	Non	Non	Non	Non	Non	Non	Non	Non
Kayes	Legal Segou	Legal Segou	Oui	Oui	Améliorée/moderne	Oui	Oui	Dans la concession	26	F	Present	NA	NA	NA	Non	Oui	Non	Non	Non	Non	Non	Non	Non	Non	Non
Kayes	Legal Segou	Legal Segou	Oui	Oui	Améliorée/moderne	Oui	Oui	Dans la concession	62	M	Present	NA	NA	NA	Non	Oui	Non	Non	Non	Non	Non	Non	Non	Non	Non
Kayes	Legal Segou	Legal Segou	Oui	Oui	Améliorée/moderne	Oui	Oui	Dans la concession	15	F	Present	NA	NA	NA	Non	Oui	Non	Non	Non	Non	Non	Non	Non	Non	Non
Kayes	Legal Segou	Legal Segou	Oui	Oui	Améliorée/moderne	Oui	Oui	Dans la concession	26	M	Present	NA	NA	NA	Non	Oui	Non	Non	Non	Non	Non	Non	Non	Non	Non
Kayes	Legal Segou	Legal Segou	Oui	Oui	Améliorée/moderne	Oui	Oui	Dans la concession	17	M	Present	NA	NA	NA	Non	Oui	Non	Non	Non	Non	Non	Non	Non	Non	Non
Kayes	Legal Segou	Legal Segou	Oui	Oui	Améliorée/moderne	Oui	Oui	Dans la concession	16	F	Present	NA	NA	NA	Non	Oui	Non	Non	Non	Non	Non	Non	Non	Non	Non
Kayes	Legal Segou	Legal Segou	Oui	Oui	Améliorée/moderne	Oui	Oui	Dans la concession	62	F	Present	NA	NA	NA	Non	Oui	Non	Non	Non	Non	Non	Non	Non	Non	Non
Kayes	Legal Segou	Legal Segou	Oui	Oui	Améliorée/moderne	Oui	Oui	Dans la concession	34	M	Present	NA	NA	NA	Non	Oui	Non	Non	Non	Non	Non	Non	Non	Non	Non
Kayes	Lafiaboubou	Lafiaboubou	Oui	Oui	Améliorée/moderne	Oui	Oui	Dans la concession	17	F	Present	NA	NA	NA	Non	Oui	Non	Non	Non	Non	Non	Non	Non	Non	Non
Kayes	Lafiaboubou	Lafiaboubou	Oui	Oui	Améliorée/moderne	Oui	Oui	Dans la concession	8	M	Present	Oui	Aucune	Oui	Non	Oui	Non	Non	Non	Non	Non	Non	Non	Non	Non
Kayes	Lafiaboubou	Lafiaboubou	Oui	Oui	Améliorée/moderne	Oui	Oui	Dans la concession	28	M	Absent	NA	NA	NA	Non examiné	Non	NA	NA	NA	NA	NA	NA	NA	NA	NA
Kayes	Lafiaboubou	Lafiaboubou	Oui	Oui	Améliorée/moderne	Oui	Oui	Dans la concession	12	M	Present	Oui	NA	NA	Non	Oui	Non	Non	Non	Non	Non	Non	Non	Non	Non
Kayes	Lafiaboubou	Lafiaboubou	Oui	Oui	Améliorée/moderne	Oui	Oui	Dans la concession	6	F	Present	Oui	Aucune	Oui	Non	Oui	Non	Non	Non	Non	Non	Non	Non	Non	Non
Kayes	Lafiaboubou	Lafiaboubou	Oui	Oui	Améliorée/moderne	Oui	Oui	Dans la concession	2	M	Present	NA	Aucune	Oui	Non	Oui	Non	Non	Non	Non	Non	Non	Non	Non	Non
Kayes	Lafiaboubou	Lafiaboubou	Oui	Oui	Améliorée/moderne	Oui	Oui	Dans la concession	4	M	Present	NA	Aucune	Oui	Non	Oui	Non	Non	Non	Non	Non	Non	Non	Non	Non
Kayes	Lafiaboubou	Lafiaboubou	Oui	Oui	Améliorée/moderne	Oui	Oui	Dans la concession	34	M	Absent	NA	NA	NA	Non examiné	Non	NA	NA	NA	NA	NA	NA	NA	NA	NA
Kayes	Lafiaboubou	Lafiaboubou	Oui	Oui	Améliorée/moderne	Oui	Oui	Dans la concession	24	F	Present	NA	NA	NA	Non	Oui	Non	Non	Non	Non	Non	Non	Non	Non	Non
Kayes	Lafiaboubou	Lafiaboubou	Oui	Oui	Améliorée/moderne	Oui	Oui	Dans la concession	10	F	Present	Oui	NA	NA	Non	Oui	Non	Non	Non	Non	Non	Non	Non	Non	Non
Kayes	Lafiaboubou	Lafiaboubou	Oui	Oui	Améliorée/moderne	Oui	Oui	Dans la concession	40	M	Absent	NA	NA	NA	Non examiné	Non	NA	NA	NA	NA	NA	NA	NA	NA	NA
Kayes	Lafiaboubou	Lafiaboubou	Oui	Oui	Améliorée/moderne	Oui	Oui	Dans la concession	31	M	Present	NA	NA	NA	Non	Oui	Non	Non	Non	Non	Non	Non	Non	Non	Non
Kayes	Lafiaboubou	Lafiaboubou	Oui	Oui	Améliorée/moderne	Oui	Oui	Dans la concession	23	F	Present	NA	NA	NA	Non	Oui	Non	Non	Non	Non	Non	Non	Non	Non	Non
Kayes	Lafiaboubou	Lafiaboubou	Oui	Oui	Améliorée/moderne	Oui	Oui	Dans la concession	17	F	Present	NA	NA	NA	Non	Oui	Non	Non	Non	Non	Non	Non	Non	Non	Non
Kayes	Lafiaboubou	Lafiaboubou	Oui	Oui	Améliorée/moderne	Oui	Oui	Dans la concession	30	M	Absent	NA	NA	NA	Non examiné	Non	NA	NA	NA	NA	NA	NA	NA	NA	NA
Kayes	Lafiaboubou	Lafiaboubou	Oui	Oui	Améliorée/moderne	Oui	Oui	Dans le village	30	F	Present	NA	NA	NA	Non	Oui	Non	Non	Non	Non	Non	Non	Non	Non	Non
Kayes	Lafiaboubou	Lafiaboubou	Oui	Oui	Améliorée/moderne	Oui	Oui	Dans le village	37	M	Present	NA	NA	NA	Non	Oui	Non	Non	Non	Non	Non	Non	Non	Non	Non
Kayes	Lafiaboubou	Lafiaboubou	Oui	Oui	Améliorée/moderne	Oui	Oui	Dans le village	1	M	Present	NA	Aucune	Oui	Non	Oui	Non	Non	Non	Non	Non	Non	Non	Non	Non
Kayes	Lafiaboubou	Lafiaboubou	Oui	Oui	Améliorée/moderne	Oui	Oui	Dans le village	4	F	Present	NA	Aucune	Oui	Non	Oui	Non	Non	Non	Non	Non	Non	Non	Non	Non
Kayes	Lafiaboubou	Lafiaboubou	Oui	Oui	Améliorée/moderne	Oui	Oui	Dans la concession	24	F	Absent	NA	NA	NA	Non examiné	Non	NA	NA	NA	NA	NA	NA	NA	NA	NA
Kayes	Lafiaboubou	Lafiaboubou	Oui	Oui	Améliorée/moderne	Oui	Oui	Dans le village	13	M	Present	Oui	NA	NA	Non	Oui	Non	Non	Non	Non	Non	Non	Non	Non	Non
Kayes	Lafiaboubou	Lafiaboubou	Oui	Oui	Améliorée/moderne	Oui	Oui	Dans la concession	17	F	Present	NA	NA	NA	Non	Oui	Non	Non	Non	Non	Non	Non	Non	Non	Non
Kayes	Lafiaboubou	Lafiaboubou	Oui	Oui	Améliorée/moderne	Oui	Oui	Dans la concession	56	M	Absent	NA	NA	NA	Non examiné	Non	NA	NA	NA	NA	NA	NA	NA	NA	NA
Kayes	Lafiaboubou	Lafiaboubou	Oui	Oui	Améliorée/moderne	Oui	Oui	Dans la concession	12	M	Present	Oui	NA	NA	Non	Oui	Non	Non	Non	Non	Non	Non	Non	Non	Non
Kayes	Lafiaboubou	Lafiaboubou	Oui	Oui	Améliorée/moderne	Oui	Oui	Dans la concession	43	F	Present	NA	NA	NA	Non	Oui	Non	Non	Non	Non	Non	Non	Non	Non	Non
Kayes	Lafiaboubou	Lafiaboubou	Oui	Oui	Améliorée/moderne	Oui	Oui	Dans la concession	7	F	Present	Oui	Aucune	Oui	Non	Oui	Non	Non	Non	Non	Non	Non	Non	Non	Non
Kayes	Lafiaboubou	Lafiaboubou	Oui	Oui	Améliorée/moderne	Oui	Oui	Dans la concession	21	M	Present	NA	NA	NA	Non	Oui	Non	Non	Non	Non	Non	Non	Non	Non	Non
Kayes	Lafiaboubou	Lafiaboubou	Oui	Oui	Améliorée/moderne	Oui	Oui	Dans la concession	20	M	Present	NA	NA	NA	Non	Oui	Non	Non	Non	Non	Non	Non	Non	Non	Non
Kayes	Lafiaboubou	Lafiaboubou	Oui	Oui	Améliorée/moderne	Oui	Oui	Dans la concession	1	F	Present	NA	Aucune	Oui	Non	Oui	Non	Non	Non	Non	Non	Non	Non	Non	Non
Kayes	Lafiaboubou	Lafiaboubou	Oui	Oui	Améliorée/moderne	Oui	Oui	Dans la concession	37	M	Absent	NA	NA	NA	Non examiné	Non	NA	NA	NA	NA	NA	NA	NA	NA	NA
Kayes	Lafiaboubou	Lafiaboubou	Oui	Oui	Améliorée/moderne	Oui	Oui	Dans la concession	26	F	Present	NA	NA	NA	Non	Oui	Non	Non	Non	Non	Non	Non	Non	Non	Non
Kayes	Lafiaboubou	Lafiaboubou	Oui	Oui	Améliorée/moderne	Oui	Oui	Dans la concession	16	F	Present	NA	NA	NA	Non	Oui	Non	Non	Non	Non	Non	Non	Non	Non	Non
Kayes	Lafiaboubou	Lafiaboubou	Oui	Oui	Améliorée/moderne	Oui	Oui	Dans la concession	7	F	Present	Oui	Aucune	Oui	Non	Oui	Non	Non	Non	Non	Non	Non	Non	Non	Non
Kayes	Lafiaboubou	Lafiaboubou	Oui	Oui	Améliorée/moderne	Oui	Oui	Dans la concession	5	F	Present	Non	Aucune	Oui	Non	Oui	Non	Non	Non	Non	Non	Non	Non	Non	Non
Kayes	Lafiaboubou	Lafiaboubou	Oui	Oui	Améliorée/moderne	Oui	Oui	Dans la concession	8	F	Present	Oui	Aucune	Oui	Non	Oui	Non	Non	Non	Non	Non	Non	Non	Non	Non
Kayes	Lafiaboubou	Lafiaboubou	Oui	Oui	Améliorée/moderne	Oui	Oui	Dans le village	42	M	Absent	NA	NA	NA	Non examiné	Non	NA	NA	NA	NA	NA	NA	NA	NA	NA
Kayes	Lafiaboubou	Lafiaboubou	Oui	Oui	Améliorée/moderne	Oui	Oui	Dans le village	29	F	Present	NA	NA	NA	Non	Oui	Non	Non	Non	Non	Non	Non	Non	Non	Non
Kayes	Lafiaboubou	Lafiaboubou	Oui	Oui	Améliorée/moderne	Oui	Oui	Dans le village	3	F	Present	NA	Aucune	Oui	Non	Oui	Non	Non	Non	Non	Non	Non	Non	Non	Non
Kayes	Lafiaboubou	Lafiaboubou	Oui	Oui	Améliorée/moderne	Oui	Oui	Dans le village	5	F	Present	Non	Aucune	Oui	Non	Oui	Non	Non	Non	Non	Non	Non	Non	Non	Non
Kayes	Lafiaboubou	Lafiaboubou	Oui	Oui	Améliorée/moderne	Oui	Oui	Dans le village	30	M	Present	NA	NA	NA	Non	Oui	Non	Non	Non	Non	Non	Non	Non	Non	Non
Kayes	Lafiaboubou	Lafiaboubou	Oui	Oui	Améliorée/moderne	Oui	Oui	Dans le village	3	F	Present	NA	Aucune	Oui	Non	Oui	Non	Non	Non	Non	Non	Non	Non	Non	Non
Kayes	Lafiaboubou	Lafiaboubou	Oui	Oui	Améliorée/moderne	Oui	Oui	Dans le village	20	F	Present	NA	NA	NA	Non	Oui	Non	Non	Non	Non	Non	Non	Non	Non	Non
Kayes	Lafiaboubou	Lafiaboubou	Oui	Oui	Améliorée/moderne	Oui	Oui	Dans le village	2	M	Present	NA	Aucune	Oui	Non	Oui	Non	Non	Non	Non	Non	Non	Non	Non	Non
Kayes	Lafiaboubou	Lafiaboubou	Oui	Oui	Améliorée/moderne	Oui	Oui	Dans le village	35	M	Absent	NA	NA	NA	Non examiné	Non	NA	NA	NA	NA	NA	NA	NA	NA	NA
Kayes	Lafiaboubou	Lafiaboubou	Oui	Oui	Améliorée/moderne	Oui	Oui	Dans le village	20	F	Present	NA	NA	NA	Non	Oui	Non	Non	Non	Non	Non	Non	Non	Non	Non
Kayes	Lafiaboubou	Lafiaboubou	Oui	Oui	Améliorée/moderne	Oui	Oui	Dans le village	4	M	Present	NA	Aucune	Oui	Non	Oui	Non	Non	Non	Non	Non	Non	Non	Non	Non
Kayes	Lafiaboubou	Lafiaboubou	Oui	Oui	Améliorée/moderne	Oui	Oui	Dans la concession	1	M	Absent	NA	NA	NA	Non examiné	Non	NA	NA	NA	NA	NA	NA	NA	NA	NA
Kayes	Lafiaboubou	Lafiaboubou	Oui	Oui	Améliorée/moderne	Oui	Oui	Dans le village	48	M	Present	NA	NA	NA	Non	Oui	Non	Non	Non	Non	Non	Non	Non	Non	Non
Kayes	Lafiaboubou	Lafiaboubou	Oui	Oui	Améliorée/moderne	Oui	Oui	Dans le village	4	F	Present	NA	Aucune	Oui	Non	Oui	Non	Non	Non	Non	Non	Non	Non	Non	Non
Kayes	Lafiaboubou	Lafiaboubou	Oui	Oui	Améliorée/moderne	Oui	Oui	Dans le village	5	M	Present	Oui	Aucune	Oui	Non	Oui	Non	Non	Non	Non	Non	Non	Non	Non	Non
Kayes	Lafiaboubou	Lafiaboubou	Oui	Oui	Améliorée/moderne	Oui	Oui	Dans le village	28	F	Present	NA	NA	NA	Non	Oui	Non	Non	Non	Non	Non	Non	Non	Non	Non
Kayes	Lafiaboubou	Lafiaboubou	Oui	Oui	Améliorée/moderne	Oui	Oui	Dans la concession	40	F	Absent	NA	NA	NA	Non examiné	Non	NA	NA	NA	NA	NA	NA	NA	NA	NA
Kayes	Lafiaboubou	Lafiaboubou	Oui	Oui	Améliorée/moderne	Oui	Oui	Dans la concession	50	M	Present	NA	NA	NA	Non	Oui	Non	Non	Non	Non	Non	Non	Non	Non	Non
Kayes	Lafiaboubou	Lafiaboubou	Oui	Oui	Améliorée/moderne	Oui	Oui	Dans la concession	16	M	Present	NA	NA	NA	Non	Oui	Non	Non	Non	Non	Non	Non	Non	Non	Non
Kayes	Lafiaboubou	Lafiaboubou	Oui	Oui	Améliorée/moderne	Oui	Oui	Dans la concession	20	F	Present	NA	NA	NA	Non	Oui	Non	Non	Non	Non	Non	Non	Non	Non	Non
Kayes	Lafiaboubou	Lafiaboubou	Oui	Oui	Améliorée/moderne	Oui	Oui	Dans la concession	3	M	Present	NA	Aucune	Oui	Non	Oui	Non	Non	Non	Non	Non	Non	Non	Non	Non
Kayes	Lafiaboubou	Lafiaboubou	Oui	Oui	Améliorée/moderne	Oui	Oui	Dans la concession	24	F	Present	NA	NA	NA	Non	Oui	Non	Non	Non	Non	Non	Non	Non	Non	Non
Kayes	Lafiaboubou	Lafiaboubou	Oui	Oui	Améliorée/moderne	Oui	Oui	Dans la concession	1	M	Present	NA	Aucune	Oui	Non	Oui	Non	Non	Non	Non	Non	Non	Non	Non	Non
Kayes	Lafiaboubou	Lafiaboubou	Oui	Oui	Améliorée/moderne	Oui	Oui	Dans la concession	38	F	Absent	NA	NA	NA	Non examiné	Non	NA	NA	NA	NA	NA	NA	NA	NA	NA
Kayes	Lafiaboubou	Lafiaboubou	Oui	Oui	Améliorée/moderne	Oui	Oui	Dans la concession	53	M	Present	NA	NA	NA	Non	Oui	Non	Non	Non	Non	Non	Non	Non	Non	Non
Kayes	Lafiaboubou	Lafiaboubou	Oui	Oui	Améliorée/moderne	Oui	Oui	Dans la concession	22	F	Present	NA	NA	NA	Non	Oui	Non	Non	Non	Non	Non	Non	Non	Non	Non
Kayes	Lafiaboubou	Lafiaboubou	Oui	Oui	Améliorée/moderne	Oui	Oui	Dans la concession	8	M	Present	Oui	Aucune	Oui	Non	Oui	Non	Non	Non	Non	Non	Non	Non	Non	Non
Kayes	Lafiaboubou	Lafiaboubou	Oui	Oui	Améliorée/moderne	Oui	Oui	Dans la concession	41	M	Absent	NA	NA	NA	Non examiné	Non	NA	NA	NA	NA	NA	NA	NA	NA	NA
Kayes	Lafiaboubou	Lafiaboubou	Oui	Oui	Améliorée/moderne	Oui	Oui	Dans la concession	30	F	Present	NA	NA	NA	Non	Oui	Non	Non	Non	Non	Non	Non	Non	Non	Non
Kayes	Lafiaboubou	Lafiaboubou	Oui	Oui	Améliorée/moderne	Oui	Oui	Dans la concession	5	M	Present	Non	Aucune	Oui	Non	Oui	Non	Non	Non	Non	Non	Non	Non	Non	Non
Kayes	Lafiaboubou	Lafiaboubou	Oui	Oui	Améliorée/moderne	Oui	Oui	Dans la concession	8	M	Present	Oui	Aucune	Oui	Non	Oui	Non	Non	Non	Non	Non	Non	Non	Non	Non
Kayes	Lafiaboubou	Lafiaboubou	Oui	Oui	Améliorée/moderne	Oui	Oui	Dans la concession	4	F	Present	NA	Aucune	Oui	Non	Oui	Non	Non	Non	Non	Non	Non	Non	Non	Non
Kayes	Lafiaboubou	Lafiaboubou	Oui	Oui	Améliorée/moderne	Oui	Oui	Dans la concession	26	M	Absent	NA	NA	NA	Non examiné	Non	NA	NA	NA	NA	NA	NA	NA	NA	NA
Kayes	Lafiaboubou	Lafiaboubou	Oui	Oui	Améliorée/moderne	Oui	Oui	Dans la concession	6	F	Present	Non	Aucune	Oui	Non	Oui	Non	Non	Non	Non	Non	Non	Non	Non	Non
Kayes	Lafiaboubou	Lafiaboubou	Oui	Oui	Améliorée/moderne	Oui	Oui	Dans la concession	24	F	Present	NA	NA	NA	Non	Oui	Non	Non	Non	Non	Non	Non	Non	Non	Non
Kayes	Lafiaboubou	Lafiaboubou	Oui	Oui	Améliorée/moderne	Oui	Oui	Dans la concession	2	F	Present	NA	Aucune	Oui	Non	Oui	Non	Non	Non	Non	Non	Non	Non	Non	Non
Kayes	Lafiaboubou	Lafiaboubou	Oui	Oui	Améliorée/moderne	Oui	Oui	Dans la concession	10	M	Present	Oui	NA	NA	Non	Oui	Non	Non	Non	Non	Non	Non	Non	Non	Non
Kayes	Lafiaboubou	Lafiaboubou	Oui	Oui	Améliorée/moderne	Oui	Oui	Dans la concession	8	F	Present	Oui	Aucune	Oui	Non	Oui	Non	Non	Non	Non	Non	Non	Non	Non	Non
Kayes	Lafiaboubou	Lafiaboubou	Oui	Oui	Améliorée/moderne	Oui	Oui	Dans la concession	8	F	Present	Oui	Aucune	Oui	Non	Oui	Non	Non	Non	Non	Non	Non	Non	Non	Non
Kayes	Lafiaboubou	Lafiaboubou	Oui	Oui	Améliorée/moderne	Oui	Oui	Dans la concession	17	F	Present	NA	NA	NA	Non	Oui	Non	Non	Non	Non	Non	Non	Non	Non	Non
Kayes	Lafiaboubou	Lafiaboubou	Oui	Oui	Améliorée/moderne	Oui	Oui	Dans la concession	55	F	Present	NA	NA	NA	Non	Oui	Non	Non	Non	Non	Non	Non	Non	Non	Non
Kayes	Lafiaboubou	Lafiaboubou	Oui	Oui	Améliorée/moderne	Oui	Oui	Dans le village	18	F	Present	NA	NA	NA	Non	Oui	Non	Non	Non	Non	Non	Non	Non	Non	Non
Kayes	Lafiaboubou	Lafiaboubou	Oui	Oui	Améliorée/moderne	Oui	Oui	Dans le village	29	M	Present	NA	NA	NA	Non	Oui	Non	Non	Non	Non	Non	Non	Non	Non	Non
Kayes	Lafiaboubou	Lafiaboubou	Oui	Oui	Améliorée/moderne	Oui	Oui	Dans le village	31	M	Present	NA	NA	NA	Non	Oui	Non	Non	Non	Non	Non	Non	Non	Non	Non
Kayes	Lafiaboubou	Lafiaboubou	Oui	Oui	Améliorée/moderne	Oui	Oui	Dans la concession	6	M	Present	Oui	Aucune	Oui	Non	Oui	Non	Non	Non	Non	Non	Non	Non	Non	Non
Kayes	Lafiaboubou	Lafiaboubou	Oui	Oui	Améliorée/moderne	Oui	Oui	Dans le village	43	F	Present	NA	NA	NA	Non	Oui	Non	Non	Non	Non	Non	Non	Non	Non	Non
Kayes	Lafiaboubou	Lafiaboubou	Oui	Oui	Améliorée/moderne	Oui	Oui	Dans le village	40	F	Present	NA	NA	NA	Non	Oui	Non	Non	Non	Non	Non	Non	Non	Non	Non
Kayes	Lafiaboubou	Lafiaboubou	Oui	Oui	Améliorée/moderne	Oui	Oui	Dans le village	23	M	Present	NA	NA	NA	Non	Oui	Non	Non	Non	Non	Non	Non	Non	Non	Non
Kayes	Lafiaboubou	Lafiaboubou	Oui	Oui	Améliorée/moderne	Oui	Oui	Dans le village	69	M	Present	NA	NA	NA	Non	Oui	Non	Non	Non	Non	Non	Non	Non	Non	Non
Kayes	Lafiaboubou	Lafiaboubou	Oui	Oui	Améliorée/moderne	Oui	Oui	Dans le village	18	F	Present	NA	NA	NA	Non	Oui	Non	Non	Non	Non	Non	Non	Non	Non	Non
Kayes	Lafiaboubou	Lafiaboubou	Oui	Oui	Améliorée/moderne	Oui	Oui	Dans le village	14	F	Present	Oui	NA	NA	Non	Oui	Non	Non	Non	Non	Non	Non	Non	Non	Non
Kayes	Lafiaboubou	Lafiaboubou	Oui	Oui	Améliorée/moderne	Oui	Oui	Dans le village	24	M	Present	NA	NA	NA	Non	Oui	Non	Non	Non	Non	Non	Non	Non	Non	Non
Kayes	Lafiaboubou	Lafiaboubou	Oui	Oui	Améliorée/moderne	Oui	Oui	Dans la concession	4	M	Present	NA	Aucune	Oui	Non	Oui	Non	Non	Non	Non	Non	Non	Non	Non	Non
Kayes	Lafiaboubou	Lafiaboubou	Oui	Oui	Améliorée/moderne	Oui	Oui	Dans le village	15	M	Present	NA	NA	NA	Non	Oui	Non	Non	Non	Non	Non	Non	Non	Non	Non
Kayes	Lafiaboubou	Lafiaboubou	Oui	Oui	Améliorée/moderne	Oui	Oui	Dans le village	30	F	Present	NA	NA	NA	Non	Oui	Non	Non	Non	Non	Non	Non	Non	Non	Non
Kayes	Lafiaboubou	Lafiaboubou	Oui	Oui	Améliorée/moderne	Oui	Oui	Dans le village	1	M	Present	NA	Aucune	Oui	Non	Oui	Non	Non	Non	Non	Non	Non	Non	Non	Non
Kayes	Lafiaboubou	Lafiaboubou	Oui	Oui	Améliorée/moderne	Oui	Oui	Dans le village	12	M	Present	Oui	NA	NA	Non	Oui	Non	Non	Non	Non	Non	Non	Non	Non	Non
Kayes	Lafiaboubou	Lafiaboubou	Oui	Oui	Améliorée/moderne	Oui	Oui	Dans le village	40	M	Absent	NA	NA	NA	Non examiné	Non	NA	NA	NA	NA	NA	NA	NA	NA	NA
Kayes	Lafiaboubou	Lafiaboubou	Oui	Oui	Améliorée/moderne	Oui	Oui	Dans le village	17	F	Present	NA	NA	NA	Non	Oui	Non	Non	Non	Non	Non	Non	Non	Non	Non
Kayes	Lafiaboubou	Lafiaboubou	Oui	Oui	Améliorée/moderne	Oui	Oui	Dans le village	7	M	Present	Oui	Aucune	Oui	Non	Oui	Non	Non	Non	Non	Non	Non	Non	Non	Non
Kayes	Lafiaboubou	Lafiaboubou	Oui	Oui	Améliorée/moderne	Oui	Oui	Dans le village	31	F	Present	NA	NA	NA	Non	Oui	Non	Non	Non	Non	Non	Non	Non	Non	Non
Kayes	Lafiaboubou	Lafiaboubou	Oui	Oui	Améliorée/moderne	Oui	Oui	Dans la concession	40	M	Present	NA	NA	NA	Non	Oui	Non	Non	Non	Non	Non	Non	Non	Non	Non
Kayes	Lafiaboubou	Lafiaboubou	Oui	Oui	Améliorée/moderne	Oui	Oui	Dans le village	11	M	Present	Oui	NA	NA	Non	Oui	Non	Non	Non	Non	Non	Non	Non	Non	Non
Kayes	Lafiaboubou	Lafiaboubou	Oui	Oui	Améliorée/moderne	Oui	Oui	Dans la concession	3	M	Present	NA	Aucune	Oui	Non	Oui	Non	Non	Non	Non	Non	Non	Non	Non	Non
Kayes	Lafiaboubou	Lafiaboubou	Oui	Oui	Améliorée/moderne	Oui	Oui	Dans la concession	20	F	Present	NA	NA	NA	Non	Oui	Non	Non	Non	Non	Non	Non	Non	Non	Non
Kayes	Lafiaboubou	Lafiaboubou	Oui	Oui	Améliorée/moderne	Oui	Oui	Dans la concession	30	M	Present	NA	NA	NA	Non	Oui	Non	Non	Non	Non	Non	Non	Non	Non	Non
Kayes	Lafiaboubou	Lafiaboubou	Oui	Oui	Améliorée/moderne	Oui	Oui	Dans la concession	34	M	Present	NA	NA	NA	Non	Oui	Non	Non	Non	Non	Non	Non	Non	Non	Non
Kayes	Lafiaboubou	Lafiaboubou	Oui	Oui	Améliorée/moderne	Oui	Oui	Dans la concession	18	F	Present	NA	NA	NA	Non	Oui	Non	Non	Non	Non	Non	Non	Non	Non	Non
Kayes	Lafiaboubou	Lafiaboubou	Oui	Oui	Améliorée/moderne	Oui	Oui	Dans la concession	2	F	Present	NA	Aucune	Oui	Non	Oui	Non	Non	Non	Non	Non	Non	Non	Non	Non
Kayes	Lafiaboubou	Lafiaboubou	Oui	Oui	Améliorée/moderne	Oui	Oui	Dans la concession	2	F	Present	NA	Aucune	Oui	Non	Oui	Non	Non	Non	Non	Non	Non	Non	Non	Non
Kayes	Lafiaboubou	Lafiaboubou	Oui	Oui	Améliorée/moderne	Oui	Oui	Dans la concession	3	M	Present	NA	Aucune	Oui	Non	Oui	Non	Non	Non	Non	Non	Non	Non	Non	Non
Kayes	Lafiaboubou	Lafiaboubou	Oui	Oui	Améliorée/moderne	Oui	Oui	Dans la concession	8	F	Absent	Non	NA	NA	Non examiné	Non	NA	NA	NA	NA	NA	NA	NA	NA	NA
Kayes	Lafiaboubou	Lafiaboubou	Oui	Oui	Améliorée/moderne	Oui	Oui	Dans la concession	30	M	Absent	NA	NA	NA	Non examiné	Non	NA	NA	NA	NA	NA	NA	NA	NA	NA
Kayes	Lafiaboubou	Lafiaboubou	Oui	Oui	Améliorée/moderne	Oui	Oui	Dans la concession	23	F	Present	NA	NA	NA	Non	Oui	Non	Non	Non	Non	Non	Non	Non	Non	Non
Kayes	Lafiaboubou	Lafiaboubou	Oui	Oui	Améliorée/moderne	Oui	Oui	Dans la concession	46	M	Present	NA	NA	NA	Non	Oui	Non	Non	Non	Non	Non	Non	Non	Non	Non
Kayes	Lafiaboubou	Lafiaboubou	Oui	Oui	Améliorée/moderne	Oui	Oui	Dans la concession	36	F	Absent	NA	NA	NA	Non examiné	Non	NA	NA	NA	NA	NA	NA	NA	NA	NA
Kayes	Lafiaboubou	Lafiaboubou	Oui	Oui	Améliorée/moderne	Oui	Oui	Dans la concession	15	F	Present	NA	NA	NA	Non	Oui	Non	Non	Non	Non	Non	Non	Non	Non	Non
Kayes	Lafiaboubou	Lafiaboubou	Oui	Oui	Améliorée/moderne	Oui	Oui	Dans la concession	18	F	Absent	NA	NA	NA	Non examiné	Non	NA	NA	NA	NA	NA	NA	NA	NA	NA
Kayes	Lafiaboubou	Lafiaboubou	Oui	Oui	Améliorée/moderne	Oui	Oui	Dans la concession	50	F	Present	NA	NA	NA	Non	Oui	Non	Non	Non	Non	Non	Non	Non	Non	Non
Kayes	Lafiaboubou	Lafiaboubou	Oui	Oui	Améliorée/moderne	Oui	Oui	Dans la concession	80	M	Present	NA	NA	NA	Non	Oui	Non	Non	Non	Non	Non	Non	Non	Non	Non
Kayes	Lafiaboubou	Lafiaboubou	Oui	Oui	Améliorée/moderne	Oui	Oui	Dans la concession	32	F	Present	NA	NA	NA	Non	Oui	Non	Non	Non	Non	Non	Non	Non	Non	Non
Kayes	Lafiaboubou	Lafiaboubou	Oui	Oui	Améliorée/moderne	Oui	Oui	Dans la concession	28	F	Absent	NA	NA	NA	Non examiné	Non	NA	NA	NA	NA	NA	NA	NA	NA	NA
Kayes	Lafiaboubou	Lafiaboubou	Oui	Oui	Améliorée/moderne	Oui	Oui	Dans la concession	11	M	Present	Oui	NA	NA	Non	Oui	Non	Non	Non	Non	Non	Non	Non	Non	Non
Kayes	Lafiaboubou	Lafiaboubou	Oui	Oui	Améliorée/moderne	Oui	Oui	Dans la concession	10	M	Present	Oui	NA	NA	Non	Oui	Non	Non	Non	Non	Non	Non	Non	Non	Non
Kayes	Lafiaboubou	Lafiaboubou	Oui	Oui	Améliorée/moderne	Oui	Oui	Dans la concession	40	M	Absent	NA	NA	NA	Non examiné	Non	NA	NA	NA	NA	NA	NA	NA	NA	NA
Kayes	Lafiaboubou	Lafiaboubou	Oui	Oui	Améliorée/moderne	Oui	Oui	Dans la concession	14	M	Present	Oui	NA	NA	Non	Oui	Non	Non	Non	Non	Non	Non	Non	Non	Non
Kayes	Lafiaboubou	Lafiaboubou	Oui	Oui	Améliorée/moderne	Oui	Oui	Dans la concession	5	M	Present	Non	Aucune	Oui	Non	Oui	Non	Non	Non	Non	Non	Non	Non	Non	Non
Kayes	Lafiaboubou	Lafiaboubou	Oui	Oui	Améliorée/moderne	Oui	Oui	Dans la concession	2	F	Present	NA	Aucune	Oui	Non	Oui	Non	Non	Non	Non	Non	Non	Non	Non	Non
Kayes	Lafiaboubou	Lafiaboubou	Oui	Oui	Améliorée/moderne	Oui	Oui	Dans la concession	3	M	Present	NA	Aucune	Oui	Non	Oui	Non	Non	Non	Non	Non	Non	Non	Non	Non
Kayes	Lafiaboubou	Lafiaboubou	Oui	Oui	Améliorée/moderne	Oui	Oui	Dans la concession	29	F	Present	NA	NA	NA	Non	Oui	Non	Non	Non	Non	Non	Non	Non	Non	Non
Kayes	Lafiaboubou	Lafiaboubou	Oui	Oui	Améliorée/moderne	Oui	Oui	Dans la concession	36	M	Present	NA	NA	NA	Non	Oui	Non	Non	Non	Non	Non	Non	Non	Non	Non
Kayes	Lafiaboubou	Lafiaboubou	Oui	Oui	Améliorée/moderne	Oui	Oui	Dans la concession	4	M	Present	NA	Aucune	Oui	Non	Oui	Non	Non	Non	Non	Non	Non	Non	Non	Non
Kayes	Lafiaboubou	Lafiaboubou	Oui	Oui	Améliorée/moderne	Oui	Oui	Dans la concession	13	M	Present	Non	NA	NA	Non	Oui	Non	Non	Non	Non	Non	Non	Non	Non	Non
Kayes	Lafiaboubou	Lafiaboubou	Oui	Oui	Améliorée/moderne	Oui	Oui	Dans la concession	0	F	Present	NA	NA	NA	Non examiné	Non	NA	NA	NA	NA	NA	NA	NA	NA	NA
Kayes	Lafiaboubou	Lafiaboubou	Oui	Oui	Améliorée/moderne	Oui	Oui	Dans la concession	8	M	Present	Oui	Aucune	Oui	Non	Oui	Non	Non	Non	Non	Non	Non	Non	Non	Non
Kayes	Lafiaboubou	Lafiaboubou	Oui	Oui	Améliorée/moderne	Oui	Oui	Dans la concession	40	M	Absent	NA	NA	NA	Non examiné	Non	NA	NA	NA	NA	NA	NA	NA	NA	NA
Kayes	Lafiaboubou	Lafiaboubou	Oui	Oui	Améliorée/moderne	Oui	Oui	Dans la concession	4	F	Present	NA	Nasale	Non	Non	Oui	Non	Non	Non	Non	Non	Non	Non	Non	Non
Kayes	Lafiaboubou	Lafiaboubou	Oui	Oui	Améliorée/moderne	Oui	Oui	Dans la concession	31	F	Present	NA	NA	NA	Non	Oui	Non	Non	Non	Non	Non	Non	Non	Non	Non
Kayes	Lafiaboubou	Lafiaboubou	Oui	Oui	Améliorée/moderne	Oui	Oui	Dans la concession	14	F	Absent	Oui	NA	NA	Non examiné	Non	NA	NA	NA	NA	NA	NA	NA	NA	NA
Kayes	Lafiaboubou	Lafiaboubou	Oui	Oui	Améliorée/moderne	Oui	Oui	Dans la concession	8	F	Present	Oui	Aucune	Oui	Non	Oui	Non	Non	Non	Non	Non	Non	Non	Non	Non
Kayes	Lafiaboubou	Lafiaboubou	Oui	Oui	Améliorée/moderne	Oui	Oui	Dans la concession	4	F	Present	NA	Nasale	Non	Non	Oui	Non	Non	Non	Non	Non	Non	Non	Non	Non
Kayes	Lafiaboubou	Lafiaboubou	Oui	Oui	Améliorée/moderne	Oui	Oui	Dans la concession	3	F	Present	NA	Aucune	Oui	Non	Oui	Non	Non	Non	Non	Non	Non	Non	Non	Non
Kayes	Lafiaboubou	Lafiaboubou	Oui	Oui	Améliorée/moderne	Oui	Oui	Dans la concession	6	F	Present	Non	Aucune	Oui	Non	Oui	Non	Non	Non	Non	Non	Non	Non	Non	Non
Kayes	Lafiaboubou	Lafiaboubou	Oui	Oui	Améliorée/moderne	Oui	Oui	Dans la concession	7	F	Present	Oui	Aucune	Oui	Non	Oui	Non	Non	Non	Non	Non	Non	Non	Non	Non
Kayes	Lafiaboubou	Lafiaboubou	Oui	Oui	Améliorée/moderne	Oui	Oui	Dans la concession	37	M	Absent	NA	NA	NA	Non examiné	Non	NA	NA	NA	NA	NA	NA	NA	NA	NA
Kayes	Lafiaboubou	Lafiaboubou	Oui	Oui	Améliorée/moderne	Oui	Oui	Dans la concession	26	F	Present	NA	NA	NA	Non	Oui	Non	Non	Non	Non	Non	Non	Non	Non	Non
Kayes	Lafiaboubou	Lafiaboubou	Oui	Oui	Améliorée/moderne	Oui	Oui	Dans la concession	25	F	Present	NA	NA	NA	Non	Oui	Non	Non	Non	Non	Non	Non	Non	Non	Non
Kayes	Bangassi	Bangassi	Oui	Oui	Améliorée/moderne	Oui	Oui	Dans le village	61	M	Present	NA	NA	NA	Non	Oui	Non	Non	Non	Non	Non	Non	Non	Non	Non
Kayes	Bangassi	Bangassi	Oui	Oui	Améliorée/moderne	Oui	Oui	Dans le village	17	F	Present	NA	NA	NA	Non	Oui	Non	Non	Non	Non	Non	Non	Non	Non	Non
Kayes	Bangassi	Bangassi	Oui	Oui	Améliorée/moderne	Oui	Oui	Dans le village	17	F	Present	NA	NA	NA	Non	Oui	Non	Non	Non	Non	Non	Non	Non	Non	Non
Kayes	Bangassi	Bangassi	Oui	Oui	Améliorée/moderne	Oui	Oui	Dans le village	45	M	Present	NA	NA	NA	Non	Oui	Non	Non	Non	Non	Non	Non	Non	Non	Non
Kayes	Bangassi	Bangassi	Oui	Oui	Améliorée/moderne	Oui	Oui	Dans le village	7	F	Present	Non	Aucune	Oui	Non	Oui	Non	Non	Non	Non	Non	Non	Non	Non	Non
Kayes	Bangassi	Bangassi	Oui	Oui	Améliorée/moderne	Oui	Oui	Dans le village	12	M	Present	Oui	NA	NA	Non	Oui	Non	Non	Non	Non	Non	Non	Non	Non	Non
Kayes	Bangassi	Bangassi	Oui	Oui	Améliorée/moderne	Oui	Oui	Dans le village	50	F	Present	NA	NA	NA	Non	Oui	Non	Non	Non	Non	Non	Non	Non	Non	Non
Kayes	Bangassi	Bangassi	Oui	Oui	Améliorée/moderne	Oui	Oui	Dans le village	41	F	Present	NA	NA	NA	Non	Oui	Non	Non	Non	Non	Non	Non	Non	Non	Non
Kayes	Bangassi	Bangassi	Oui	Oui	Améliorée/moderne	Oui	Oui	Dans le village	58	M	Present	NA	NA	NA	Non	Oui	Non	Non	Non	Non	Non	Non	Non	Non	Non
Kayes	Bangassi gopela	Bangassi	Oui	Oui	Améliorée/moderne	Oui	Oui	Dans le village	61	F	Present	NA	NA	NA	Non	Oui	Non	Non	Non	Non	Non	Non	Non	Non	Non
Kayes	Bangassi	Bangassi	Oui	Oui	Améliorée/moderne	Oui	Oui	Dans le village	6	F	Absent	Non	NA	NA	Non examiné	Non	NA	NA	NA	NA	NA	NA	NA	NA	NA
Kayes	Bangassi	Bangassi	Oui	Oui	Améliorée/moderne	Oui	Oui	Dans le village	26	F	Present	NA	NA	NA	Non	Oui	Non	Non	Non	Non	Non	Non	Non	Non	Non
Kayes	Bangassi	Bangassi	Oui	Oui	Améliorée/moderne	Oui	Oui	Dans le village	2	M	Present	NA	Aucune	Oui	Non	Oui	Non	Non	Non	Non	Non	Non	Non	Non	Non
Kayes	Bangassi	Bangassi	Oui	Oui	Améliorée/moderne	Oui	Oui	Dans le village	45	M	Absent	NA	NA	NA	Non examiné	Non	NA	NA	NA	NA	NA	NA	NA	NA	NA
Kayes	Bangassi	Bangassi	Oui	Oui	Améliorée/moderne	Oui	Oui	Dans le village	23	F	Present	NA	NA	NA	Non	Oui	Non	Non	Non	Non	Non	Non	Non	Non	Non
Kayes	Bangassi	Bangassi	Oui	Oui	Améliorée/moderne	Oui	Oui	Dans le village	43	M	Present	NA	NA	NA	Non	Oui	Non	Non	Non	Non	Non	Non	Non	Non	Non
Kayes	Bangassi	Bangassi	Oui	Oui	Améliorée/moderne	Oui	Oui	Dans le village	28	F	Present	NA	NA	NA	Non	Oui	Non	Non	Non	Non	Non	Non	Non	Non	Non
Kayes	Bangassi	Bangassi	Oui	Oui	Améliorée/moderne	Oui	Oui	Dans le village	30	F	Present	NA	NA	NA	Non	Oui	Non	Non	Non	Non	Non	Non	Non	Non	Non
Kayes	Bangassi	Bangassi	Oui	Oui	Améliorée/moderne	Oui	Oui	Dans le village	45	M	Present	NA	NA	NA	Non	Oui	Non	Non	Non	Non	Non	Non	Non	Non	Non
Kayes	Bangassi	Bangassi	Oui	Oui	Améliorée/moderne	Oui	Oui	Dans le village	2	M	Present	NA	Aucune	Oui	Non	Oui	Non	Non	Non	Non	Non	Non	Non	Non	Non
Kayes	Bangassi	Bangassi	Oui	Oui	Améliorée/moderne	Oui	Oui	Dans le village	5	M	Present	Non	Aucune	Oui	Non	Oui	Non	Non	Non	Non	Non	Non	Non	Non	Non
Kayes	Bangassi	Bangassi	Oui	Oui	Améliorée/moderne	Oui	Oui	Dans le village	10	F	Present	Non	NA	NA	Non	Oui	Non	Non	Non	Non	Non	Non	Non	Non	Non
Kayes	Bangassi	Bangassi	Oui	Oui	Améliorée/moderne	Oui	Oui	Dans le village	34	F	Present	NA	NA	NA	Non	Oui	Non	Non	Non	Non	Non	Non	Non	Non	Non
Kayes	Bangassi	Bangassi	Oui	Oui	Améliorée/moderne	Oui	Oui	Dans le village	50	M	Present	NA	NA	NA	Non	Oui	Non	Non	Non	Non	Non	Non	Non	Non	Non
Kayes	Bangassi	Bangassi	Oui	Oui	Améliorée/moderne	Oui	Oui	Dans le village	13	M	Present	Non	NA	NA	Non	Oui	Non	Non	Non	Non	Non	Non	Non	Non	Non
Kayes	Bangassi	Bangassi	Oui	Oui	Améliorée/moderne	Oui	Oui	Dans le village	70	M	Present	NA	NA	NA	Non	Oui	Non	Non	Non	Non	Non	Non	Non	Non	Non
Kayes	Bangassi gopela	Bangassi	Oui	Oui	Améliorée/moderne	Oui	Oui	Dans le village	83	M	Present	NA	NA	NA	Non	Oui	Non	Non	Non	Non	Non	Non	Non	Non	Non
Kayes	Bangassi	Bangassi	Oui	Oui	Améliorée/moderne	Oui	Oui	Dans le village	46	F	Present	NA	NA	NA	Non	Oui	Non	Non	Non	Non	Non	Non	Non	Non	Non
Kayes	Bangassi	Bangassi	Oui	Oui	Améliorée/moderne	Oui	Oui	Dans le village	62	F	Present	NA	NA	NA	Non	Oui	Non	Non	Non	Non	Non	Non	Non	Non	Non
Kayes	Bangassi gopela	Bangassi	Oui	Oui	Améliorée/moderne	Oui	Oui	Dans le village	72	F	Present	NA	NA	NA	Non	Oui	Non	Non	Non	Non	Non	Non	Non	Non	Non
Kayes	Bangassi	Bangassi	Oui	Oui	Améliorée/moderne	Oui	Oui	Dans le village	30	M	Present	NA	NA	NA	Non	Oui	Non	Non	Non	Non	Non	Non	Non	Non	Non
Kayes	Bangassi	Bangassi	Oui	Oui	Améliorée/moderne	Oui	Oui	Dans le village	62	F	Present	NA	NA	NA	Non	Oui	Non	Non	Non	Non	Non	Non	Non	Non	Non
Kayes	Bangassi	Bangassi	Oui	Oui	Améliorée/moderne	Oui	Oui	Dans le village	18	F	Present	NA	NA	NA	Non	Oui	Non	Non	Non	Non	Non	Non	Non	Non	Non
Kayes	Bangassi	Bangassi	Oui	Oui	Améliorée/moderne	Oui	Oui	Dans le village	0	F	Present	NA	NA	NA	Non examiné	Non	NA	NA	NA	NA	NA	NA	NA	NA	NA
Kayes	Bangassi gopela	Bangassi	Oui	Oui	Améliorée/moderne	Oui	Oui	Dans le village	60	F	Present	NA	NA	NA	Non	Oui	Non	Non	Non	Non	Non	Non	Non	Non	Non
Kayes	Bangassi	Bangassi	Oui	Oui	Améliorée/moderne	Oui	Oui	Dans le village	40	F	Present	NA	NA	NA	Non	Oui	Non	Non	Non	Non	Non	Non	Non	Non	Non
Kayes	Bangassi	Bangassi	Oui	Oui	Améliorée/moderne	Oui	Oui	Dans le village	12	M	Present	Non	NA	NA	Non	Oui	Non	Non	Non	Non	Non	Non	Non	Non	Non
Kayes	Bangassi	Bangassi	Oui	Oui	Améliorée/moderne	Oui	Oui	Dans le village	24	F	Present	NA	NA	NA	Non	Oui	Non	Non	Non	Non	Non	Non	Non	Non	Non
Kayes	Bangassi	Bangassi	Oui	Oui	Améliorée/moderne	Oui	Oui	Dans le village	15	F	Present	NA	NA	NA	Non	Oui	Non	Non	Non	Non	Non	Non	Non	Non	Non
Kayes	Bangassi	Bangassi	Oui	Oui	Améliorée/moderne	Oui	Oui	Dans le village	72	M	Absent	NA	NA	NA	Non examiné	Non	NA	NA	NA	NA	NA	NA	NA	NA	NA
Kayes	Bangassi	Bangassi	Oui	Oui	Améliorée/moderne	Oui	Oui	Dans le village	60	F	Present	NA	NA	NA	Non	Oui	Non	Non	Non	Non	Non	Non	Non	Non	Non
Kayes	Bangassi	Bangassi	Oui	Oui	Améliorée/moderne	Oui	Oui	Dans le village	13	F	Present	Oui	NA	NA	Non	Oui	Non	Non	Non	Non	Non	Non	Non	Non	Non
Kayes	Bangassi	Bangassi	Oui	Oui	Améliorée/moderne	Oui	Oui	Dans le village	8	F	Present	Oui	Aucune	Oui	Non	Oui	Non	Non	Non	Non	Non	Non	Non	Non	Non
Kayes	Bangassi	Bangassi	Oui	Oui	Améliorée/moderne	Oui	Oui	Dans le village	2	M	Present	NA	Aucune	Oui	Non	Oui	Non	Non	Non	Non	Non	Non	Non	Non	Non
Kayes	Bangassi	Bangassi	Oui	Oui	Améliorée/moderne	Oui	Oui	Dans le village	1	M	Present	NA	Aucune	Oui	Non	Oui	Non	Non	Non	Non	Non	Non	Non	Non	Non
Kayes	Bangassi	Bangassi	Oui	Oui	Améliorée/moderne	Oui	Oui	Dans le village	42	M	Present	NA	NA	NA	Non	Oui	Non	Non	Non	Non	Non	Non	Non	Non	Non
Kayes	Bangassi	Bangassi	Oui	Oui	Améliorée/moderne	Oui	Oui	Dans le village	9	F	Present	Oui	Aucune	Oui	Non	Oui	Non	Non	Non	Non	Non	Non	Non	Non	Non
Kayes	Bangassi	Bangassi	Oui	Oui	Améliorée/moderne	Oui	Oui	Dans le village	26	F	Present	NA	NA	NA	Non	Oui	Non	Non	Non	Non	Non	Non	Non	Non	Non
Kayes	Bangassi	Bangassi	Oui	Oui	Améliorée/moderne	Oui	Oui	Dans le village	6	M	Present	Non	Aucune	Oui	Non	Oui	Non	Non	Non	Non	Non	Non	Non	Non	Non
Kayes	Bangassi	Bangassi	Oui	Oui	Améliorée/moderne	Oui	Oui	Dans le village	44	M	Present	NA	NA	NA	Non	Oui	Non	Non	Non	Non	Non	Non	Non	Non	Non
Kayes	Bangassi	Bangassi	Oui	Oui	Améliorée/moderne	Oui	Oui	Dans le village	29	F	Present	NA	NA	NA	Non	Oui	Non	Non	Non	Non	Non	Non	Non	Non	Non
Kayes	Bangassi	Bangassi	Oui	Oui	Améliorée/moderne	Oui	Oui	Dans le village	27	M	Present	NA	NA	NA	Non	Oui	Non	Non	Non	Non	Non	Non	Non	Non	Non
Kayes	Bangassi	Bangassi	Oui	Oui	Améliorée/moderne	Oui	Oui	Dans le village	60	M	Absent	NA	NA	NA	Non examiné	Non	NA	NA	NA	NA	NA	NA	NA	NA	NA
Kayes	Bangassi	Bangassi	Oui	Oui	Améliorée/moderne	Oui	Oui	Dans le village	18	F	Present	NA	NA	NA	Non	Oui	Non	Non	Non	Non	Non	Non	Non	Non	Non
Kayes	Bangassi	Bangassi	Oui	Oui	Améliorée/moderne	Oui	Oui	Dans le village	80	M	Absent	NA	NA	NA	Non examiné	Non	NA	NA	NA	NA	NA	NA	NA	NA	NA
Kayes	Bangassi	Bangassi	Oui	Oui	Améliorée/moderne	Oui	Oui	Dans le village	50	F	Present	NA	NA	NA	Non	Oui	Non	Non	Non	Non	Non	Non	Non	Non	Non
Kayes	Bangassi	Bangassi	Oui	Oui	Améliorée/moderne	Oui	Oui	Dans le village	49	F	Present	NA	NA	NA	Non	Oui	Non	Non	Non	Non	Non	Non	Non	Non	Non
Kayes	Bangassi	Bangassi	Oui	Oui	Améliorée/moderne	Oui	Oui	Dans le village	1	F	Present	NA	Aucune	Oui	Non	Oui	Non	Non	Non	Non	Non	Non	Non	Non	Non
Kayes	Bangassi	Bangassi	Oui	Oui	Améliorée/moderne	Oui	Oui	Dans le village	36	F	Present	NA	NA	NA	Non	Oui	Non	Non	Non	Non	Non	Non	Non	Non	Non
Kayes	Bangassi	Bangassi	Oui	Oui	Améliorée/moderne	Oui	Oui	Dans le village	21	F	Present	NA	NA	NA	Non	Oui	Non	Non	Non	Non	Non	Non	Non	Non	Non
Kayes	Bangassi	Bangassi	Oui	Oui	Améliorée/moderne	Oui	Oui	Dans le village	33	M	Present	NA	NA	NA	Non	Oui	Non	Non	Non	Non	Non	Non	Non	Non	Non
Kayes	Bangassi	Bangassi	Oui	Oui	Améliorée/moderne	Oui	Non	Dans le village	61	F	Present	NA	NA	NA	Non	Oui	Non	Non	Non	Non	Non	Non	Non	Non	Non
Kayes	Bangassi	Bangassi	Oui	Oui	Améliorée/moderne	Oui	Non	Dans le village	33	M	Absent	NA	NA	NA	Non examiné	Non	NA	NA	NA	NA	NA	NA	NA	NA	NA
Kayes	Bangassi	Bangassi	Oui	Oui	Améliorée/moderne	Oui	Non	Dans le village	6	F	Present	Non	Aucune	Oui	Non	Oui	Non	Non	Non	Non	Non	Non	Non	Non	Non
Kayes	Bangassi	Bangassi	Oui	Oui	Améliorée/moderne	Oui	Non	Dans le village	18	F	Present	NA	NA	NA	Non	Oui	Non	Non	Non	Non	Non	Non	Non	Non	Non
Kayes	Bangassi	Bangassi	Oui	Oui	Améliorée/moderne	Oui	Non	Dans le village	0	F	Present	NA	NA	NA	Non examiné	Non	NA	NA	NA	NA	NA	NA	NA	NA	NA
Kayes	Bangassi	Bangassi	Oui	Oui	Améliorée/moderne	Oui	Oui	Dans le village	30	F	Present	NA	NA	NA	Non	Oui	Non	Non	Non	Non	Non	Non	Non	Non	Non
Kayes	Bangassi	Bangassi	Oui	Oui	Améliorée/moderne	Oui	Oui	Dans le village	39	F	Present	NA	NA	NA	Non	Oui	Non	Non	Non	Non	Non	Non	Non	Non	Non
Kayes	Bangassi	Bangassi	Oui	Oui	Améliorée/moderne	Oui	Oui	Dans le village	8	F	Present	Oui	Aucune	Oui	Non	Oui	Non	Non	Non	Non	Non	Non	Non	Non	Non
Kayes	Bangassi	Bangassi	Oui	Oui	Améliorée/moderne	Oui	Oui	Dans le village	10	F	Present	Oui	NA	NA	Non	Oui	Non	Non	Non	Non	Non	Non	Non	Non	Non
Kayes	Bangassi	Bangassi	Oui	Oui	Améliorée/moderne	Oui	Oui	Dans le village	46	M	Present	NA	NA	NA	Non	Oui	Non	Non	Non	Non	Non	Non	Non	Non	Non
Kayes	Bangassi	Bangassi	Oui	Oui	Améliorée/moderne	Oui	Oui	Dans le village	7	M	Present	Oui	Aucune	Oui	Non	Oui	Non	Non	Non	Non	Non	Non	Non	Non	Non
Kayes	Bangassi	Bangassi	Oui	Oui	Améliorée/moderne	Oui	Oui	Dans le village	50	F	Present	NA	NA	NA	Non	Oui	Non	Non	Non	Non	Non	Non	Non	Non	Non
Kayes	Bangassi	Bangassi	Oui	Oui	Améliorée/moderne	Oui	Oui	Dans le village	5	M	Present	Non	Aucune	Oui	Non	Oui	Non	Non	Non	Non	Non	Non	Non	Non	Non
Kayes	Bangassi	Bangassi	Oui	Oui	Améliorée/moderne	Oui	Oui	Dans le village	2	M	Present	NA	Nasale	Non	Non	Oui	Non	Non	Non	Non	Non	Non	Non	Non	Non
Kayes	Bangassi	Bangassi	Oui	Oui	Améliorée/moderne	Oui	Oui	Dans le village	66	M	Present	NA	NA	NA	Non	Oui	Non	Non	Non	Non	Non	Non	Non	Non	Non
Kayes	Bangassi	Bangassi	Oui	Oui	Améliorée/moderne	Oui	Oui	Dans le village	44	F	Present	NA	NA	NA	Non	Oui	Non	Non	Non	Non	Non	Non	Non	Non	Non
Kayes	Bangassi	Bangassi	Oui	Oui	Améliorée/moderne	Oui	Oui	Dans le village	12	F	Present	Non	NA	NA	Non	Oui	Non	Non	Non	Non	Non	Non	Non	Non	Non
Kayes	Bangassi	Bangassi	Oui	Oui	Améliorée/moderne	Oui	Oui	Dans le village	23	M	Present	NA	NA	NA	Non	Oui	Non	Non	Non	Non	Non	Non	Non	Non	Non
Kayes	Bangassi	Bangassi	Oui	Oui	Améliorée/moderne	Oui	Oui	Dans le village	65	M	Present	NA	NA	NA	Non	Oui	Non	Non	Non	Non	Non	Non	Non	Non	Non
Kayes	Bangassi	Bangassi	Oui	Oui	Améliorée/moderne	Oui	Oui	Dans le village	51	F	Present	NA	NA	NA	Non	Oui	Non	Non	Non	Non	Non	Non	Non	Non	Non
Kayes	Bangassi	Bangassi	Oui	Oui	Améliorée/moderne	Oui	Oui	Dans le village	23	F	Present	NA	NA	NA	Non	Oui	Non	Non	Non	Non	Non	Non	Non	Non	Non
Kayes	Bangassi	Bangassi	Oui	Oui	Améliorée/moderne	Oui	Oui	Dans le village	41	M	Absent	NA	NA	NA	Non examiné	Non	NA	NA	NA	NA	NA	NA	NA	NA	NA
Kayes	Bangassi	Bangassi	Oui	Oui	Améliorée/moderne	Oui	Oui	Dans le village	3	M	Present	NA	Aucune	Oui	Non	Oui	Non	Non	Non	Non	Non	Non	Non	Non	Non
Kayes	Bangassi	Bangassi	Oui	Oui	Améliorée/moderne	Oui	Oui	Dans le village	67	F	Present	NA	NA	NA	Non	Oui	Non	Non	Non	Non	Non	Non	Non	Non	Non
Kayes	Bangassi	Bangassi	Oui	Oui	Améliorée/moderne	Oui	Oui	Dans le village	33	M	Absent	NA	NA	NA	Non examiné	Non	NA	NA	NA	NA	NA	NA	NA	NA	NA
Kayes	Bangassi	Bangassi	Oui	Oui	Améliorée/moderne	Oui	Oui	Dans le village	4	F	Present	NA	Aucune	Oui	Non	Oui	Non	Non	Non	Non	Non	Non	Non	Non	Non
Kayes	Bangassi	Bangassi	Oui	Oui	Améliorée/moderne	Oui	Oui	Dans le village	24	F	Present	NA	NA	NA	Non	Oui	Non	Non	Non	Non	Non	Non	Non	Non	Non
Kayes	Bangassi	Bangassi	Oui	Oui	Tradi	Oui	NA	Dans le village	13	F	Present	Non	NA	NA	Non	Oui	Non	Non	Non	Non	Non	Non	Non	Non	Non
Kayes	Bangassi	Bangassi	Oui	Oui	Tradi	Oui	NA	Dans le village	64	M	Absent	NA	NA	NA	Non examiné	Non	NA	NA	NA	NA	NA	NA	NA	NA	NA
Kayes	Bangassi	Bangassi	Oui	Oui	Tradi	Oui	NA	Dans le village	20	M	Present	NA	NA	NA	Non	Oui	Non	Non	Non	Non	Non	Non	Non	Non	Non
Kayes	Bangassi	Bangassi	Oui	Oui	Tradi	Oui	NA	Dans le village	23	M	Present	NA	NA	NA	Non	Oui	Non	Non	Non	Non	Non	Non	Non	Non	Non
Kayes	Bangassi	Bangassi	Oui	Oui	Tradi	Oui	NA	Dans le village	25	M	Absent	NA	NA	NA	Non examiné	Non	NA	NA	NA	NA	NA	NA	NA	NA	NA
Kayes	Bangassi	Bangassi	Oui	Oui	Tradi	Oui	NA	Dans le village	53	F	Present	NA	NA	NA	Non	Oui	Non	Non	Non	Non	Non	Non	Non	Non	Non
Kayes	Bangassi	Bangassi	Oui	Oui	Tradi	Oui	NA	Dans le village	25	M	Present	NA	NA	NA	Non	Oui	Non	Non	Non	Non	Non	Non	Non	Non	Non
Kayes	Bangassi	Bangassi	Oui	Oui	Améliorée/moderne	Oui	Oui	Dans le village	32	F	Present	NA	NA	NA	Non	Oui	Non	Non	Non	Non	Non	Non	Non	Non	Non
Kayes	Bangassi	Bangassi	Oui	Oui	Améliorée/moderne	Oui	Oui	Dans le village	48	M	Absent	NA	NA	NA	Non examiné	Non	NA	NA	NA	NA	NA	NA	NA	NA	NA
Kayes	Bangassi	Bangassi	Oui	Oui	Améliorée/moderne	Oui	Oui	Dans le village	38	F	Present	NA	NA	NA	Non	Oui	Non	Non	Non	Non	Non	Non	Non	Non	Non
Kayes	Bangassi	Bangassi	Oui	Oui	Améliorée/moderne	Oui	Oui	Dans le village	5	M	Present	Non	Aucune	Oui	Non	Oui	Non	Non	Non	Non	Non	Non	Non	Non	Non
Kayes	Bangassi	Bangassi	Oui	Oui	Améliorée/moderne	Oui	Oui	Dans le village	15	M	Present	NA	NA	NA	Non	Oui	Non	Non	Non	Non	Non	Non	Non	Non	Non
Kayes	Bangassi	Bangassi	Oui	Oui	Améliorée/moderne	Oui	Oui	Dans le village	5	M	Present	Non	Aucune	Oui	Non	Oui	Non	Non	Non	Non	Non	Non	Non	Non	Non
Kayes	Bangassi	Bangassi	Oui	Oui	Améliorée/moderne	Oui	Oui	Dans le village	47	M	Absent	NA	NA	NA	Non examiné	Non	NA	NA	NA	NA	NA	NA	NA	NA	NA
Kayes	Bangassi	Bangassi	Oui	Oui	Améliorée/moderne	Oui	Oui	Dans le village	10	M	Present	Non	NA	NA	Non	Oui	Non	Non	Non	Non	Non	Non	Non	Non	Non
Kayes	Bangassi	Bangassi	Oui	Oui	Améliorée/moderne	Oui	Oui	Dans le village	4	F	Present	NA	Aucune	Oui	Non	Oui	Non	Non	Non	Non	Non	Non	Non	Non	Non
Kayes	Bangassi	Bangassi	Oui	Oui	Améliorée/moderne	Oui	Oui	Dans le village	30	F	Ecole	NA	NA	NA	Non examiné	Non	NA	NA	NA	NA	NA	NA	NA	NA	NA
Kayes	Bangassi	Bangassi	Oui	Oui	Améliorée/moderne	Oui	Oui	Dans le village	16	F	Present	NA	NA	NA	Non	Oui	Non	Non	Non	Non	Non	Non	Non	Non	Non
Kayes	Bangassi	Bangassi	Oui	Oui	Améliorée/moderne	Oui	Oui	Dans le village	45	F	Present	NA	NA	NA	Non	Oui	Non	Non	Non	Non	Non	Non	Non	Non	Non
Kayes	Bangassi	Bangassi	Oui	Oui	Améliorée/moderne	Oui	Oui	Dans le village	12	M	Present	Non	NA	NA	Non	Oui	Non	Non	Non	Non	Non	Non	Non	Non	Non
Kayes	Bangassi	Bangassi	Oui	Oui	Améliorée/moderne	Oui	Oui	Dans le village	56	M	Present	NA	NA	NA	Non	Oui	Non	Non	Non	Non	Non	Non	Non	Non	Non
Kayes	Bangassi	Bangassi	Oui	Oui	Améliorée/moderne	Oui	Oui	Dans le village	14	M	Present	Oui	NA	NA	Non	Oui	Non	Non	Non	Non	Non	Non	Non	Non	Non
Kayes	Bangassi	Bangassi	Oui	Oui	Améliorée/moderne	Oui	Oui	Dans le village	17	F	Present	NA	NA	NA	Non	Oui	Non	Non	Non	Non	Non	Non	Non	Non	Non
Kayes	Bangassi	Bangassi	Oui	Oui	Améliorée/moderne	Oui	Oui	Dans le village	9	F	Present	Non	Aucune	Oui	Non	Oui	Non	Non	Non	Non	Non	Non	Non	Non	Non
Kayes	Bangassi	Bangassi	Oui	Oui	Améliorée/moderne	Oui	Oui	Dans le village	5	M	Present	Non	Aucune	Oui	Non	Oui	Non	Non	Non	Non	Non	Non	Non	Non	Non
Kayes	Bangassi	Bangassi	Oui	Oui	Améliorée/moderne	Oui	Oui	Dans le village	36	F	Present	NA	NA	NA	Non	Oui	Non	Non	Non	Non	Non	Non	Non	Non	Non
Kayes	Bangassi	Bangassi	Oui	Oui	Améliorée/moderne	Oui	Oui	Dans le village	42	M	Present	NA	NA	NA	Non	Oui	Non	Non	Non	Non	Non	Non	Non	Non	Non
Kayes	Bangassi	Bangassi	Oui	Oui	Améliorée/moderne	Oui	Oui	Dans le village	10	M	Present	Non	NA	NA	Non	Oui	Non	Non	Non	Non	Non	Non	Non	Non	Non
Kayes	Bangassi	Bangassi	Oui	Oui	Améliorée/moderne	Oui	Oui	Dans le village	25	F	Absent	NA	NA	NA	Non examiné	Non	NA	NA	NA	NA	NA	NA	NA	NA	NA
Kayes	Bangassi	Bangassi	Oui	Oui	Améliorée/moderne	Oui	Oui	Dans le village	5	M	Present	Non	Aucune	Oui	Non	Oui	Non	Non	Non	Non	Non	Non	Non	Non	Non
Kayes	Bangassi	Bangassi	Oui	Oui	Améliorée/moderne	Oui	Oui	Dans le village	10	M	Present	Non	NA	NA	Non	Oui	Non	Non	Non	Non	Non	Non	Non	Non	Non
Kayes	Bangassi	Bangassi	Oui	Oui	Améliorée/moderne	Oui	Oui	Dans le village	15	F	Present	NA	NA	NA	Non	Oui	Non	Non	Non	Non	Non	Non	Non	Non	Non
Kayes	Bangassi	Bangassi	Oui	Oui	Améliorée/moderne	Oui	Oui	Dans le village	58	F	Present	NA	NA	NA	Non	Oui	Non	Non	Non	Non	Non	Non	Non	Non	Non
Kayes	Bangassi	Bangassi	Oui	Oui	Améliorée/moderne	Oui	Oui	Dans le village	82	M	Present	NA	NA	NA	Non	Oui	Non	Non	Non	Non	Non	Non	Non	Non	Non
Kayes	Ban	Bangassi	Oui	Oui	Améliorée/moderne	Oui	Oui	Dans le village	43	F	Present	NA	NA	NA	Non	Oui	Non	Non	Non	Non	Non	Non	Non	Non	Non
Kayes	Ban	Bangassi	Oui	Oui	Améliorée/moderne	Oui	Oui	Dans le village	62	M	Present	NA	NA	NA	Non	Oui	Non	Non	Non	Non	Non	Non	Non	Non	Non
Kayes	Ban	Bangassi	Oui	Oui	Améliorée/moderne	Oui	Oui	Dans le village	16	M	Present	NA	NA	NA	Non	Oui	Non	Non	Non	Non	Non	Non	Non	Non	Non
Kayes	Ban	Bangassi	Oui	Oui	Améliorée/moderne	Oui	Oui	Dans le village	54	F	Present	NA	NA	NA	Non	Oui	Non	Non	Non	Non	Non	Non	Non	Non	Non
Kayes	Ban	Bangassi	Oui	Oui	Améliorée/moderne	Oui	Oui	Dans le village	16	M	Present	NA	NA	NA	Non	Oui	Non	Non	Non	Non	Non	Non	Non	Non	Non
Kayes	Bangassi	Bangassi	Oui	Oui	Améliorée/moderne	Oui	Oui	Dans le village	5	F	Present	Non	Aucune	Oui	Non	Oui	Non	Non	Non	Non	Non	Non	Non	Non	Non
Kayes	Bangassi	Bangassi	Oui	Oui	Améliorée/moderne	Oui	Oui	Dans le village	2	M	Present	NA	Aucune	Oui	Non	Oui	Non	Non	Non	Non	Non	Non	Non	Non	Non
Kayes	Bangassi	Bangassi	Oui	Oui	Améliorée/moderne	Oui	Oui	Dans le village	22	F	Present	NA	NA	NA	Non	Oui	Non	Non	Non	Non	Non	Non	Non	Non	Non
Kayes	Bangassi	Bangassi	Oui	Oui	Améliorée/moderne	Oui	Oui	Dans le village	63	F	Present	NA	NA	NA	Non	Oui	Non	Non	Non	Non	Non	Non	Non	Non	Non
Kayes	Bangassi	Bangassi	Oui	Oui	Améliorée/moderne	Oui	Oui	Dans le village	43	M	Absent	NA	NA	NA	Non examiné	Non	NA	NA	NA	NA	NA	NA	NA	NA	NA
Nioro	Tintiba	Hamadi oumourou	Oui	Oui	Tradi	Oui	NA	Dans le village	25	F	Present	NA	NA	NA	Non	Oui	Non	Non	Non	Non	Non	Non	Non	Non	Non
Nioro	Tintiba	Hamadi oumourou	Oui	Oui	Tradi	Oui	NA	Dans le village	2	M	Present	NA	Aucune	Oui	Non	Oui	Non	Non	Non	Non	Non	Non	Non	Non	Non
Nioro	Tintiba	Hamadi oumourou	Oui	Oui	Tradi	Oui	NA	Dans le village	55	M	Absent	NA	NA	NA	Non examiné	Non	NA	NA	NA	NA	NA	NA	NA	NA	NA
Nioro	Tintiba	Hamadi oumourou	Oui	Oui	Tradi	Oui	NA	Dans le village	62	M	Present	NA	NA	NA	Non	Oui	Non	Non	Non	Non	Non	Non	Non	Non	Non
Nioro	Tintiba	Hamadi oumourou	Oui	Oui	Tradi	Oui	NA	Dans le village	17	M	Present	NA	NA	NA	Non	Oui	Non	Non	Non	Non	Non	Non	Non	Non	Non
Nioro	Tintiba	Hamadi oumourou	Oui	Oui	Tradi	Oui	NA	Dans le village	40	F	Absent	NA	NA	NA	Non examiné	Non	NA	NA	NA	NA	NA	NA	NA	NA	NA
Nioro	Tintiba	Hamadi oumourou	Oui	Oui	Tradi	Oui	NA	Dans le village	35	F	Present	NA	NA	NA	Non	Oui	Non	Non	Non	Non	Non	Non	Non	Non	Non
Nioro	Tintiba	Hamadi oumourou	Oui	Oui	Tradi	Oui	NA	Dans le village	1	F	Present	NA	Aucune	Oui	Non	Oui	Non	Non	Non	Non	Non	Non	Non	Non	Non
Nioro	Tintiba	Hamadi oumourou	Oui	Oui	Tradi	Oui	NA	Dans le village	18	M	Present	NA	NA	NA	Non	Oui	Non	Non	Non	Non	Non	Non	Non	Non	Non
Nioro	Tintiba	Hamadi oumourou	Oui	Oui	Tradi	Oui	NA	Dans le village	6	M	Present	Non	Aucune	Oui	Non	Oui	Non	Non	Non	Non	Non	Non	Non	Non	Non
Nioro	Tintiba	Hamadi oumourou	Oui	Oui	Tradi	Oui	NA	Dans le village	6	M	Present	Non	Aucune	Oui	Non	Oui	Non	Non	Non	Non	Non	Non	Non	Non	Non
Nioro	Tintiba	Hamadi oumourou	Oui	Oui	Tradi	Oui	NA	Dans le village	36	F	Present	NA	NA	NA	Non	Oui	Non	Non	Non	Non	Non	Non	Non	Non	Non
Nioro	Tintiba	Hamadi oumourou	Oui	Oui	Tradi	Oui	NA	Dans le village	48	M	Present	NA	NA	NA	Non	Oui	Non	Non	Non	Non	Non	Non	Non	Non	Non
Nioro	Tintiba	Hamadi oumourou	Oui	Oui	Tradi	Oui	NA	Dans le village	60	M	Absent	NA	NA	NA	Non examiné	Non	NA	NA	NA	NA	NA	NA	NA	NA	NA
Nioro	Tintiba	Hamadi oumourou	Oui	Oui	Tradi	Oui	NA	Dans le village	50	F	Present	NA	NA	NA	Non	Oui	Non	Non	Non	Non	Non	Non	Non	Non	Non
Nioro	Tintiba	Hamadi oumourou	Oui	Oui	Tradi	Oui	NA	Dans le village	19	F	Present	NA	NA	NA	Non	Oui	Non	Non	Non	Non	Non	Non	Non	Non	Non
Nioro	Tintiba	Hamadi oumourou	Oui	Oui	Tradi	Oui	NA	Dans le village	55	M	Absent	NA	NA	NA	Non examiné	Non	NA	NA	NA	NA	NA	NA	NA	NA	NA
Nioro	Tintiba	Hamadi oumourou	Oui	Oui	Tradi	Oui	NA	Dans le village	76	F	Present	NA	NA	NA	Non	Oui	Non	Non	Non	Non	Non	Non	Non	Non	Non
Nioro	Tintiba	Hamadi oumourou	Oui	Oui	Tradi	Oui	NA	Dans le village	46	F	Present	NA	NA	NA	Non	Oui	Non	Non	Non	Non	Non	Non	Non	Non	Non
Nioro	Tintiba	Hamadi oumourou	Oui	Oui	Tradi	Oui	NA	Dans le village	16	M	Present	NA	NA	NA	Non	Oui	Non	Non	Non	Non	Non	Non	Non	Non	Non
Nioro	Tintiba	Hamadi oumourou	Oui	Oui	Tradi	Oui	NA	Dans le village	43	M	Present	NA	NA	NA	Non	Oui	Non	Non	Non	Non	Non	Non	Non	Non	Non
Nioro	Tintiba	Hamadi oumourou	Oui	Oui	Tradi	Oui	NA	Dans le village	11	F	Present	Non	NA	NA	Non	Oui	Non	Non	Non	Non	Non	Non	Non	Non	Non
Nioro	Tintiba	Hamadi oumourou	Oui	Oui	Tradi	Oui	NA	Dans le village	30	F	Present	NA	NA	NA	Non	Oui	Non	Non	Non	Non	Non	Non	Non	Non	Non
Nioro	Tintiba	Hamadi oumourou	Oui	Oui	Tradi	Oui	NA	Dans le village	2	F	Present	NA	Aucune	Oui	Non	Oui	Non	Non	Non	Non	Non	Non	Non	Non	Non
Nioro	Tintiba	Hamadi oumourou	Oui	Oui	Améliorée/moderne	Oui	Oui	Dans le village	6	F	Present	Non	Aucune	Oui	Non	Oui	Non	Non	Non	Non	Non	Non	Non	Non	Non
Nioro	Tintiba	Hamadi oumourou	Oui	Oui	Tradi	Oui	NA	Dans le village	3	F	Present	NA	Aucune	Oui	Non	Oui	Non	Non	Non	Non	Non	Non	Non	Non	Non
Nioro	Tintiba	Hamadi oumourou	Oui	Oui	Tradi	Oui	NA	Dans le village	40	M	Present	NA	NA	NA	Non	Oui	Non	Non	Non	Non	Non	Non	Non	Non	Non
Nioro	Tintiba	Hamadi oumourou	Oui	Oui	Tradi	Oui	NA	Dans le village	20	F	Present	NA	NA	NA	Non	Oui	Non	Non	Non	Non	Non	Non	Non	Non	Non
Nioro	Tintiba	Hamadi oumourou	Oui	Oui	Tradi	Oui	NA	Dans le village	62	M	Present	NA	NA	NA	Non	Oui	Non	Non	Non	Non	Non	Non	Non	Non	Non
Nioro	Tintiba	Hamadi oumourou	Oui	Oui	Tradi	Oui	NA	Dans le village	3	M	Present	NA	Aucune	Oui	Non	Oui	Non	Non	Non	Non	Non	Non	Non	Non	Non
Nioro	Tintiba	Hamadi oumourou	Oui	Oui	Tradi	Oui	NA	Dans le village	31	F	Present	NA	NA	NA	Non	Oui	Non	Non	Non	Non	Non	Non	Non	Non	Non
Nioro	Tintiba	Hamadi oumourou	Oui	Oui	Améliorée/moderne	Oui	Oui	Dans le village	4	M	Present	NA	Aucune	Oui	Non	Oui	Non	Non	Non	Non	Non	Non	Non	Non	Non
Nioro	Tintiba	Hamadi oumourou	Oui	Oui	Améliorée/moderne	Oui	Oui	Dans le village	35	M	Absent	NA	NA	NA	Non examiné	Non	NA	NA	NA	NA	NA	NA	NA	NA	NA
Nioro	Tintiba	Hamadi oumourou	Oui	Oui	Tradi	Oui	NA	Dans le village	8	F	Present	Non	Aucune	Oui	Non	Oui	Non	Non	Non	Non	Non	Non	Non	Non	Non
Nioro	Tintiba	Hamadi oumourou	Oui	Oui	Tradi	Oui	NA	Dans le village	4	M	Present	NA	Aucune	Oui	Non	Oui	Non	Non	Non	Non	Non	Non	Non	Non	Non
Nioro	Tintiba	Hamadi oumourou	Oui	Oui	Tradi	Oui	NA	Dans le village	32	M	Present	NA	NA	NA	Non	Oui	Non	Non	Non	Non	Non	Non	Non	Non	Non
Nioro	Tintiba	Hamadi oumourou	Oui	Oui	Tradi	Oui	NA	Dans le village	27	F	Present	NA	NA	NA	Non	Oui	Non	Non	Non	Non	Non	Non	Non	Non	Non
Nioro	Tintiba	Hamadi oumourou	Oui	Oui	Améliorée/moderne	Oui	Oui	Dans le village	25	F	Present	NA	NA	NA	Non	Oui	Non	Non	Non	Non	Non	Non	Non	Non	Non
Nioro	Tintiba	Hamadi oumourou	Oui	Oui	Améliorée/moderne	Oui	Oui	Dans le village	0	F	Present	NA	NA	NA	Non examiné	Non	NA	NA	NA	NA	NA	NA	NA	NA	NA
Nioro	Tintiba	Hamadi oumourou	Oui	Oui	Tradi	Oui	NA	Dans le village	6	F	Present	Non	Aucune	Oui	Non	Oui	Non	Non	Non	Non	Non	Non	Non	Non	Non
Nioro	Tintiba	Hamadi oumourou	Oui	Oui	Tradi	Oui	NA	Dans le village	8	F	Present	Non	Aucune	Oui	Non	Oui	Non	Non	Non	Non	Non	Non	Non	Non	Non
Nioro	Tintiba	Hamadi oumourou	Oui	Oui	Tradi	Oui	NA	Dans le village	3	F	Present	NA	Aucune	Oui	Non	Oui	Non	Non	Non	Non	Non	Non	Non	Non	Non
Nioro	Tintiba	Hamadi oumourou	Oui	Oui	Améliorée/moderne	Oui	Oui	Dans le village	11	F	Present	Non	NA	NA	Non	Oui	Non	Non	Non	Non	Non	Non	Non	Non	Non
Nioro	Tintiba	Hamadi oumourou	Oui	Oui	Tradi	Oui	NA	Dans le village	45	M	Present	NA	NA	NA	Non	Oui	Non	Non	Non	Non	Non	Non	Non	Non	Non
Nioro	Tintiba	Hamadi oumourou	Oui	Oui	Tradi	Oui	NA	Dans le village	30	F	Present	NA	NA	NA	Non	Oui	Non	Non	Non	Non	Non	Non	Non	Non	Non
Nioro	Tintiba	Hamadi oumourou	Oui	Oui	Tradi	Oui	NA	Dans le village	35	M	Present	NA	NA	NA	Non	Oui	Non	Non	Non	Non	Non	Non	Non	Non	Non
Nioro	Tintiba	Hamadi oumourou	Oui	Oui	Tradi	Oui	NA	Dans le village	25	F	Present	NA	NA	NA	Non	Oui	Non	Non	Non	Non	Non	Non	Non	Non	Non
Nioro	Tintiba	Hamadi oumourou	Oui	Oui	Tradi	Oui	NA	Dans le village	1	M	Present	NA	Aucune	Oui	Non	Oui	Non	Non	Non	Non	Non	Non	Non	Non	Non
Nioro	Tintiba	Hamadi oumourou	Oui	Oui	Tradi	Oui	NA	Dans le village	4	F	Present	NA	Aucune	Oui	Non	Oui	Non	Non	Non	Non	Non	Non	Non	Non	Non
Nioro	Tintiba	Hamadi oumourou	Oui	Oui	Tradi	Oui	NA	Dans le village	1	M	Present	NA	Aucune	Oui	Non	Oui	Non	Non	Non	Non	Non	Non	Non	Non	Non
Nioro	Tintiba	Hamadi oumourou	Oui	Oui	Tradi	Oui	NA	Dans le village	30	F	Present	NA	NA	NA	Non	Oui	Non	Non	Non	Non	Non	Non	Non	Non	Non
Nioro	Tintiba	Hamadi oumourou	Oui	Oui	Tradi	Oui	NA	Dans le village	5	M	Present	Non	Aucune	Oui	Non	Oui	Non	Non	Non	Non	Non	Non	Non	Non	Non
Nioro	Tintiba	Hamadi oumourou	Oui	Oui	Tradi	Oui	NA	Dans le village	50	M	Present	NA	NA	NA	Non	Oui	Non	Non	Non	Non	Non	Non	Non	Non	Non
Nioro	Tintiba	Hamadi oumourou	Oui	Oui	Tradi	Oui	NA	Dans le village	2	F	Present	NA	Aucune	Oui	Non	Oui	Non	Non	Non	Non	Non	Non	Non	Non	Non
Nioro	Tintiba	Hamadi oumourou	Oui	Oui	Tradi	Oui	NA	Dans le village	25	F	Present	NA	NA	NA	Non	Oui	Non	Non	Non	Non	Non	Non	Non	Non	Non
Nioro	Tintiba	Hamadi oumourou	Oui	Oui	Tradi	Oui	NA	Dans le village	27	M	Absent	NA	NA	NA	Non examiné	Non	NA	NA	NA	NA	NA	NA	NA	NA	NA
Nioro	Tintiba	Hamadi oumourou	Oui	Oui	Tradi	Oui	NA	Dans le village	3	F	Present	NA	Aucune	Oui	Non	Oui	Non	Non	Non	Non	Non	Non	Non	Non	Non
Nioro	Tintiba	Hamadi oumourou	Oui	Oui	Tradi	Oui	NA	Dans le village	55	F	Present	NA	NA	NA	Non	Oui	Non	Non	Non	Non	Non	Non	Non	Non	Non
Nioro	Tintiba	Hamadi oumourou	Oui	Oui	Tradi	Oui	NA	Dans le village	50	F	Present	NA	NA	NA	Non	Oui	Non	Non	Non	Non	Non	Non	Non	Non	Non
Nioro	Tintiba	Hamadi oumourou	Oui	Oui	Tradi	Oui	NA	Dans le village	24	F	Present	NA	NA	NA	Non	Oui	Non	Non	Non	Non	Non	Non	Non	Non	Non
Nioro	Tintiba	Hamadi oumourou	Oui	Oui	Améliorée/moderne	Oui	Oui	Dans le village	6	M	Present	Non	Aucune	Oui	Non	Oui	Non	Non	Non	Non	Non	Non	Non	Non	Non
Nioro	Tintiba	Hamadi oumourou	Oui	Oui	Tradi	Oui	NA	Dans le village	4	M	Present	NA	Aucune	Oui	Non	Oui	Non	Non	Non	Non	Non	Non	Non	Non	Non
Nioro	Tintiba	Hamadi oumourou	Oui	Oui	Tradi	Oui	NA	Dans le village	26	M	Absent	NA	NA	NA	Non examiné	Non	NA	NA	NA	NA	NA	NA	NA	NA	NA
Nioro	Tintiba	Hamadi oumourou	Oui	Oui	Tradi	Oui	NA	Dans le village	73	M	Present	NA	NA	NA	Non	Oui	Non	Non	Non	Non	Non	Non	Non	Non	Non
Nioro	Tintiba	Hamadi oumourou	Oui	Oui	Tradi	Oui	NA	Dans le village	7	F	Present	Non	Aucune	Oui	Non	Oui	Non	Non	Non	Non	Non	Non	Non	Non	Non
Nioro	Tintiba	Hamadi oumourou	Oui	Oui	Améliorée/moderne	Oui	Oui	Dans le village	31	F	Absent	NA	NA	NA	Non examiné	Non	NA	NA	NA	NA	NA	NA	NA	NA	NA
Nioro	Tintiba	Hamadi oumourou	Oui	Oui	Tradi	Oui	NA	Dans le village	57	F	Present	NA	NA	NA	Non	Oui	Non	Non	Non	Non	Non	Non	Non	Non	Non
Nioro	Tintiba	Hamadi oumourou	Oui	Oui	Tradi	Oui	NA	Dans le village	18	M	Present	NA	NA	NA	Non	Oui	Non	Non	Non	Non	Non	Non	Non	Non	Non
Nioro	Tintiba	Hamadi oumourou	Oui	Oui	Tradi	Oui	NA	Dans le village	45	F	Present	NA	NA	NA	Non	Oui	Non	Non	Non	Non	Non	Non	Non	Non	Non
Nioro	Tintiba	Hamadi oumourou	Oui	Oui	Tradi	Oui	NA	Dans le village	14	M	Present	Non	NA	NA	Non	Oui	Non	Non	Non	Non	Non	Non	Non	Non	Non
Nioro	Tintiba	Hamadi oumourou	Oui	Oui	Tradi	Oui	NA	Dans le village	14	M	Present	Non	NA	NA	Non	Oui	Non	Non	Non	Non	Non	Non	Non	Non	Non
Nioro	Tintiba	Hamadi oumourou	Oui	Oui	Tradi	Oui	NA	Dans le village	54	M	Present	NA	NA	NA	Non	Oui	Non	Non	Non	Non	Non	Non	Non	Non	Non
Nioro	Tintiba	Hamadi oumourou	Oui	Oui	Améliorée/moderne	Oui	Oui	Dans le village	59	F	Present	NA	NA	NA	Non	Oui	Non	Non	Non	Non	Non	Non	Non	Non	Non
Nioro	Tintiba	Hamadi oumourou	Oui	Oui	Tradi	Oui	NA	Dans le village	71	M	Present	NA	NA	NA	Non	Oui	Non	Non	Non	Non	Non	Non	Non	Non	Non
Nioro	Tintiba	Hamadi oumourou	Oui	Oui	Tradi	Oui	NA	Dans le village	5	F	Present	Non	Aucune	Oui	Non	Oui	Non	Non	Non	Non	Non	Non	Non	Non	Non
Nioro	Tintiba	Hamadi oumourou	Oui	Oui	Tradi	Oui	NA	Dans le village	50	F	Present	NA	NA	NA	Non	Oui	Non	Non	Non	Non	Non	Non	Non	Non	Non
Nioro	Tintiba	Hamadi	Oui	Oui	Tradi	Oui	NA	Dans le village	12	F	Present	Non	NA	NA	Non	Oui	Non	Non	Non	Non	Non	Non	Non	Non	Non
Nioro	Tintiba	Hamadi	Oui	Oui	Tradi	Oui	NA	Dans le village	78	M	Absent	NA	NA	NA	Non examiné	Non	NA	NA	NA	NA	NA	NA	NA	NA	NA
Nioro	Tintiba	Hamadi	Oui	Oui	Tradi	Oui	NA	Dans le village	50	F	Present	NA	NA	NA	Non	Oui	Non	Non	Non	Non	Non	Non	Non	Non	Non
Nioro	Tintiba	Hamadi oumourou	Oui	Oui	Améliorée/moderne	Oui	Oui	Dans le village	40	M	Absent	NA	NA	NA	Non examiné	Non	NA	NA	NA	NA	NA	NA	NA	NA	NA
Nioro	Tintiba	Hamadi oumourou	Oui	Oui	Améliorée/moderne	Oui	Oui	Dans le village	12	F	Present	Non	NA	NA	Non	Oui	Non	Non	Non	Non	Non	Non	Non	Non	Non
Nioro	Tintiba	Hamadi oumourou	Oui	Oui	Améliorée/moderne	Oui	Oui	Dans le village	25	F	Present	NA	NA	NA	Non	Oui	Non	Non	Non	Non	Non	Non	Non	Non	Non
Nioro	Tintiba	Hamadi oumourou	Oui	Oui	Améliorée/moderne	Oui	Oui	Dans le village	0	F	Present	NA	NA	NA	Non examiné	Non	NA	NA	NA	NA	NA	NA	NA	NA	NA
Nioro	Tintiba	Hamadi oumourou	Oui	Oui	Améliorée/moderne	Oui	Oui	Dans le village	6	F	Present	Non	Aucune	Oui	Non	Oui	Non	Non	Non	Non	Non	Non	Non	Non	Non
Nioro	Tintiba	Hamadi oumourou	Oui	Oui	Améliorée/moderne	Oui	Oui	Dans le village	13	M	Present	Non	NA	NA	Non	Oui	Non	Non	Non	Non	Non	Non	Non	Non	Non
Nioro	Tintiba	Hamadi oumourou	Oui	Oui	Améliorée/moderne	Oui	Oui	Dans le village	7	M	Present	Non	Aucune	Oui	Non	Oui	Non	Non	Non	Non	Non	Non	Non	Non	Non
Nioro	Tintiba	Hamadi oumourou	Oui	Oui	Améliorée/moderne	Oui	Oui	Dans le village	42	M	Absent	NA	NA	NA	Non examiné	Non	NA	NA	NA	NA	NA	NA	NA	NA	NA
Nioro	Tintiba	Hamadi oumourou	Oui	Oui	Améliorée/moderne	Oui	Oui	Dans le village	25	F	Present	NA	NA	NA	Non	Oui	Non	Non	Non	Non	Non	Non	Non	Non	Non
Nioro	Tintiba	Hamadi oumourou	Oui	Oui	Améliorée/moderne	Oui	Oui	Dans le village	7	M	Present	Non	Aucune	Oui	Non	Oui	Non	Non	Non	Non	Non	Non	Non	Non	Non
Nioro	Tintiba	Hamadi oumourou	Oui	Oui	Améliorée/moderne	Oui	Oui	Dans le village	28	M	Absent	NA	NA	NA	Non examiné	Non	NA	NA	NA	NA	NA	NA	NA	NA	NA
Nioro	Tintiba	Hamadi oumourou	Oui	Oui	Améliorée/moderne	Oui	Oui	Dans le village	5	M	Present	Non	Aucune	Oui	Non	Oui	Non	Non	Non	Non	Non	Non	Non	Non	Non
Nioro	Tintiba	Hamadi oumourou	Oui	Oui	Améliorée/moderne	Oui	Oui	Dans le village	28	F	Present	NA	NA	NA	Non	Oui	Non	Non	Non	Non	Non	Non	Non	Non	Non
Nioro	Tintiba	Hamadi oumourou	Oui	Oui	Améliorée/moderne	Oui	Oui	Dans le village	33	M	Absent	NA	NA	NA	Non examiné	Non	NA	NA	NA	NA	NA	NA	NA	NA	NA
Nioro	Tintiba	Hamadi oumourou	Oui	Oui	Améliorée/moderne	Oui	Oui	Dans le village	7	F	Present	Non	Aucune	Oui	Non	Oui	Non	Non	Non	Non	Non	Non	Non	Non	Non
Nioro	Tintiba	Hamadi oumourou	Oui	Oui	Tradi	Oui	NA	Dans le village	5	M	Present	Non	Aucune	Oui	Non	Oui	Non	Non	Non	Non	Non	Non	Non	Non	Non
Nioro	Tintiba	Hamadi oumourou	Oui	Oui	Tradi	Oui	NA	Dans le village	7	M	Present	Non	Aucune	Oui	Non	Oui	Non	Non	Non	Non	Non	Non	Non	Non	Non
Nioro	Tintiba	Hamadi oumourou	Oui	Oui	Tradi	Oui	NA	Dans le village	45	M	Present	NA	NA	NA	Non	Oui	Non	Non	Non	Non	Non	Non	Non	Non	Non
Nioro	Tintiba	Hamadi oumourou	Oui	Oui	Tradi	Oui	NA	Dans le village	3	M	Present	NA	Aucune	Oui	Non	Oui	Non	Non	Non	Non	Non	Non	Non	Non	Non
Nioro	Tintiba	Hamadi oumourou	Oui	Oui	Tradi	Oui	NA	Dans le village	30	F	Present	NA	NA	NA	Non	Oui	Non	Non	Non	Non	Non	Non	Non	Non	Non
Nioro	Tintiba	Hamadi oumourou	Oui	Oui	Tradi	Oui	NA	Dans le village	15	F	Present	NA	NA	NA	Non	Oui	Non	Non	Non	Non	Non	Non	Non	Non	Non
Nioro	Tintiba	Hamadi oumourou	Oui	Oui	Tradi	Oui	NA	Dans le village	56	M	Present	NA	NA	NA	Non	Oui	Non	Non	Non	Non	Non	Non	Non	Non	Non
Nioro	Tintiba	Hamadi oumourou	Oui	Oui	Tradi	Oui	NA	Dans le village	3	F	Present	NA	Aucune	Oui	Non	Oui	Non	Non	Non	Non	Non	Non	Non	Non	Non
Nioro	Tintiba	Hamadi oumourou	Oui	Oui	Tradi	Oui	NA	Dans le village	5	M	Present	Non	Aucune	Oui	Non	Oui	Non	Non	Non	Non	Non	Non	Non	Non	Non
Nioro	Tintiba	Hamadi oumourou	Oui	Oui	Tradi	Oui	NA	Dans le village	30	F	Present	NA	NA	NA	Non	Oui	Non	Non	Non	Non	Non	Non	Non	Non	Non
Nioro	Tintiba	Hamadi oumourou	Oui	Oui	Tradi	Oui	NA	Dans le village	1	M	Present	NA	Aucune	Oui	Non	Oui	Non	Non	Non	Non	Non	Non	Non	Non	Non
Nioro	Tintiba	Hamadi oumourou	Oui	Oui	Tradi	Oui	NA	Dans le village	30	M	Present	NA	NA	NA	Non	Oui	Non	Non	Non	Non	Non	Non	Non	Non	Non
Nioro	Tintiba	Hamadi oumourou	Oui	Oui	Tradi	Oui	NA	Dans le village	0	F	Present	NA	NA	NA	Non examiné	Non	NA	NA	NA	NA	NA	NA	NA	NA	NA
Nioro	Tintiba	Hamadi oumourou	Oui	Oui	Tradi	Oui	NA	Dans le village	19	F	Present	NA	NA	NA	Non	Oui	Non	Non	Non	Non	Non	Non	Non	Non	Non
Nioro	Tintiba	Hamadi oumourou	Oui	Oui	Tradi	Oui	NA	Dans le village	50	F	Present	NA	NA	NA	Non	Oui	Non	Non	Non	Non	Non	Non	Non	Non	Non
Nioro	Tintiba	Hamadi oumourou	Oui	Oui	Tradi	Oui	NA	Dans le village	20	M	Present	NA	NA	NA	Non	Oui	Non	Non	Non	Non	Non	Non	Non	Non	Non
Nioro	Tintiba	Hamadi oumourou	Oui	Oui	Tradi	Oui	NA	Dans le village	60	M	Absent	NA	NA	NA	Non examiné	Non	NA	NA	NA	NA	NA	NA	NA	NA	NA
Nioro	Tichitt	Maguiraga counda	Oui	Oui	Améliorée/moderne	Oui	Oui	Dans la concession	45	F	Present	NA	NA	NA	Non	Oui	Non	Non	Non	Non	Non	Non	Non	Non	Non
Nioro	Tichitt	Maguiraga counda	Oui	Oui	Améliorée/moderne	Oui	Oui	Dans la concession	13	M	Present	Oui	NA	NA	Non	Oui	Non	Non	Non	Non	Non	Non	Non	Non	Non
Nioro	Tichitt	Maguiraga counda	Oui	Oui	Améliorée/moderne	Oui	Oui	Dans la concession	52	M	Present	NA	NA	NA	Non	Oui	Non	Non	Non	Non	Non	Non	Non	Non	Non
Nioro	Tichitt	Maguiraga counda	Oui	Oui	Améliorée/moderne	Oui	Oui	Dans la concession	40	F	Present	NA	NA	NA	Non	Oui	Non	Non	Non	Non	Non	Non	Non	Non	Non
Nioro	Tichitt	Maguiraga counda	Oui	Oui	Améliorée/moderne	Oui	Oui	Dans la concession	17	M	Present	NA	NA	NA	Non	Oui	Non	Non	Non	Non	Non	Non	Non	Non	Non
Nioro	Tichitt	Maguiraga counda	Oui	Oui	Améliorée/moderne	Oui	Oui	Dans la concession	7	F	Present	Oui	Aucune	Oui	Non	Oui	Non	Non	Non	Non	Non	Non	Non	Non	Non
Nioro	Tichitt	Maguiraga counda	Oui	Oui	Améliorée/moderne	Oui	Oui	Dans la concession	15	F	Present	NA	NA	NA	Non	Oui	Non	Non	Non	Non	Non	Non	Non	Non	Non
Nioro	Tichitt	Maguiraga counda	Oui	Oui	Améliorée/moderne	Oui	Oui	Dans la concession	16	F	Present	NA	NA	NA	Non	Oui	Non	Non	Non	Non	Non	Non	Non	Non	Non
Nioro	Tichitt	Maguiraga counda	Oui	Oui	Améliorée/moderne	Oui	Oui	Dans la concession	5	F	Present	Non	Aucune	Oui	Non	Oui	Non	Non	Non	Non	Non	Non	Non	Non	Non
Nioro	Tichitt	Maguiraga counda	Oui	Oui	Améliorée/moderne	Oui	Oui	Dans la concession	13	M	Present	Oui	NA	NA	Non	Oui	Non	Non	Non	Non	Non	Non	Non	Non	Non
Nioro	Tichitt	Maguiraga counda	Oui	Oui	Améliorée/moderne	Oui	Oui	Dans la concession	8	F	Present	Oui	Aucune	Oui	Non	Oui	Non	Non	Non	Non	Non	Non	Non	Non	Non
Nioro	Tichitt	Maguiraga counda	Oui	Oui	Améliorée/moderne	Oui	Oui	Dans la concession	10	M	Present	Oui	NA	NA	Non	Oui	Non	Non	Non	Non	Non	Non	Non	Non	Non
Nioro	Dave coura	M'boe	Oui	Oui	Améliorée/moderne	Oui	Oui	Dans le village	11	M	Present	Non	NA	NA	Non	Oui	Non	Non	Non	Non	Non	Non	Non	Non	Non
Nioro	Dave coura	M'boe	Oui	Oui	Améliorée/moderne	Oui	Oui	Dans le village	13	M	Present	Non	NA	NA	Non	Oui	Non	Non	Non	Non	Non	Non	Non	Non	Non
Nioro	Dave coura	M'boe	Oui	Oui	Améliorée/moderne	Oui	Oui	Dans le village	9	M	Present	Non	Aucune	Oui	Non	Oui	Non	Non	Non	Non	Non	Non	Non	Non	Non
Nioro	Dave coura	M'boe	Oui	Oui	Améliorée/moderne	Oui	Oui	Dans le village	10	M	Present	Non	NA	NA	Non	Oui	Non	Non	Non	Non	Non	Non	Non	Non	Non
Nioro	Dave coura	M'boe	Oui	Oui	Améliorée/moderne	Oui	Oui	Dans le village	27	M	Absent	NA	NA	NA	Non examiné	Non	NA	NA	NA	NA	NA	NA	NA	NA	NA
Nioro	Dave coura	M'boe	Oui	Oui	Améliorée/moderne	Oui	Oui	Dans le village	15	F	Present	NA	NA	NA	Non	Oui	Non	Non	Non	Non	Non	Non	Non	Non	Non
Nioro	Tichitt	Maguiraga counda	Oui	Oui	Améliorée/moderne	Oui	Non	Dans la concession	3	M	Present	NA	Aucune	Oui	Non	Oui	Non	Non	Non	Non	Non	Non	Non	Non	Non
Nioro	Dave coura	M'boe kasse	Oui	Oui	Améliorée/moderne	Oui	Non	Dans le village	13	M	Present	Non	NA	NA	Non	Oui	Non	Non	Non	Non	Non	Non	Non	Non	Non
Nioro	Dave coura	M'boe kasse	Oui	Oui	Améliorée/moderne	Oui	Non	Dans le village	54	F	Present	NA	NA	NA	Non	Oui	Non	Non	Non	Non	Non	Non	Non	Non	Non
Nioro	Dave coura	M'boe kasse	Oui	Oui	Améliorée/moderne	Oui	Non	Dans le village	12	F	Present	Non	NA	NA	Non	Oui	Non	Non	Non	Non	Non	Non	Non	Non	Non
Nioro	Dave coura	M'boe kasse	Oui	Oui	Améliorée/moderne	Oui	Non	Dans le village	13	F	Present	Non	NA	NA	Non	Oui	Non	Non	Non	Non	Non	Non	Non	Non	Non
Nioro	Dave coura	M'boe kasse	Oui	Oui	Améliorée/moderne	Oui	Non	Dans le village	62	M	Present	NA	NA	NA	Non	Oui	Non	Non	Non	Non	Non	Non	Non	Non	Non
Nioro	Dave coura	M'boe kasse	Oui	Oui	Améliorée/moderne	Oui	Non	Dans le village	6	F	Present	Non	Aucune	Oui	Non	Oui	Non	Non	Non	Non	Non	Non	Non	Non	Non
Nioro	Dave coura	M'boe kasse	Oui	Oui	Améliorée/moderne	Oui	Non	Dans le village	14	F	Present	Non	NA	NA	Non	Oui	Non	Non	Non	Non	Non	Non	Non	Non	Non
Nioro	Dave coura	M'boe kasse	Oui	Oui	Améliorée/moderne	Oui	Non	Dans le village	7	F	Present	Non	Aucune	Oui	Non	Oui	Non	Non	Non	Non	Non	Non	Non	Non	Non
Nioro	Dave coura	M'boe kasse	Oui	Oui	Tradi	Oui	NA	Dans le village	5	F	Present	Non	Aucune	Oui	Non	Oui	Non	Non	Non	Non	Non	Non	Non	Non	Non
Nioro	Dave coura	M'boe kasse	Oui	Oui	Améliorée/moderne	Oui	Non	Dans le village	20	F	Present	NA	NA	NA	Non	Oui	Non	Non	Non	Non	Non	Non	Non	Non	Non
Nioro	Dave coura	M'boe kasse	Oui	Oui	Tradi	Oui	NA	Dans le village	13	M	Present	Non	NA	NA	Non	Oui	Non	Non	Non	Non	Non	Non	Non	Non	Non
Nioro	Dave coura	M'boe kasse	Oui	Oui	Améliorée/moderne	Oui	Non	Dans le village	6	F	Present	Non	Aucune	Oui	Non	Oui	Non	Non	Non	Non	Non	Non	Non	Non	Non
Nioro	Dave coura	M'boe	Oui	Oui	Améliorée/moderne	Oui	Non	Dans le village	22	F	Present	NA	NA	NA	Non	Oui	Non	Non	Non	Non	Non	Non	Non	Non	Non
Nioro	Dave coura	M'boe	Oui	Oui	Améliorée/moderne	Oui	Non	Dans le village	31	M	Absent	NA	NA	NA	Non examiné	Non	NA	NA	NA	NA	NA	NA	NA	NA	NA
Nioro	Dave coura	M'boe	Oui	Oui	Améliorée/moderne	Oui	Non	Dans le village	0	F	Present	NA	NA	NA	Non examiné	Non	NA	NA	NA	NA	NA	NA	NA	NA	NA
Nioro	Dave coura	M'boe kasse	Oui	Oui	Tradi	Oui	NA	Dans le village	54	F	Present	NA	NA	NA	Non	Oui	Non	Non	Non	Non	Non	Non	Non	Non	Non
Nioro	Dave coura	M'boe	Oui	Oui	Améliorée/moderne	Oui	Non	Dans le village	5	M	Present	Non	Aucune	Oui	Non	Oui	Non	Non	Non	Non	Non	Non	Non	Non	Non
Nioro	Dave coura	M'boe	Oui	Oui	Améliorée/moderne	Oui	Oui	Dans le village	0	M	Present	NA	NA	NA	Non examiné	Non	NA	NA	NA	NA	NA	NA	NA	NA	NA
Nioro	Dave coura	M'boe	Oui	Oui	Améliorée/moderne	Oui	Oui	Dans le village	5	M	Present	Non	Aucune	Oui	Non	Oui	Non	Non	Non	Non	Non	Non	Non	Non	Non
Nioro	Dave coura	M'boe	Oui	Oui	Améliorée/moderne	Oui	Oui	Dans le village	29	F	Present	NA	NA	NA	Non	Oui	Non	Non	Non	Non	Non	Non	Non	Non	Non
Nioro	Dave coura	M'boe	Oui	Oui	Améliorée/moderne	Oui	Oui	Dans le village	10	F	Present	Non	NA	NA	Non	Oui	Non	Non	Non	Non	Non	Non	Non	Non	Non
Nioro	Dave coura	M'boe	Oui	Oui	Améliorée/moderne	Oui	Oui	Dans le village	5	F	Present	Non	Aucune	Oui	Non	Oui	Non	Non	Non	Non	Non	Non	Non	Non	Non
Nioro	Dave coura	M'boe	Oui	Oui	Améliorée/moderne	Oui	Oui	Dans le village	42	F	Absent	NA	NA	NA	Non examiné	Non	NA	NA	NA	NA	NA	NA	NA	NA	NA
Nioro	Dave coura	M'boe	Oui	Oui	Améliorée/moderne	Oui	Oui	Dans le village	10	M	Present	Non	NA	NA	Non	Oui	Non	Non	Non	Non	Non	Non	Non	Non	Non
Nioro	Dave coura	M'boe	Oui	Oui	Améliorée/moderne	Oui	Oui	Dans le village	7	F	Present	Non	Aucune	Oui	Non	Oui	Non	Non	Non	Non	Non	Non	Non	Non	Non
Nioro	Dave coura	M'boe	Oui	Oui	Améliorée/moderne	Oui	Oui	Dans le village	19	M	Present	NA	NA	NA	Non	Oui	Non	Non	Non	Non	Non	Non	Non	Non	Non
Nioro	Dave coura	M'boe	Oui	Oui	Améliorée/moderne	Oui	Oui	Dans le village	53	M	Present	NA	NA	NA	Non	Oui	Non	Non	Non	Non	Non	Non	Non	Non	Non
Nioro	Dave coura	M'boe	Oui	Oui	Améliorée/moderne	Oui	Oui	Dans le village	6	F	Present	Non	Aucune	Oui	Non	Oui	Non	Non	Non	Non	Non	Non	Non	Non	Non
Nioro	Dave coura	M'boe	Oui	Oui	Améliorée/moderne	Oui	Oui	Dans le village	43	F	Absent	NA	NA	NA	Non examiné	Non	NA	NA	NA	NA	NA	NA	NA	NA	NA
Nioro	Dave coura	M'boe	Oui	Oui	Améliorée/moderne	Oui	Oui	Dans le village	8	M	Present	Non	Aucune	Oui	Non	Oui	Non	Non	Non	Non	Non	Non	Non	Non	Non
Nioro	Dave coura	M'boe	Oui	Oui	Améliorée/moderne	Oui	Oui	Dans le village	14	M	Present	Non	NA	NA	Non	Oui	Non	Non	Non	Non	Non	Non	Non	Non	Non
Nioro	Dave coura	M'boe	Oui	Oui	Améliorée/moderne	Oui	Non	Dans le village	2	F	Present	NA	Aucune	Oui	Non	Oui	Non	Non	Non	Non	Non	Non	Non	Non	Non
Nioro	Dave coura	M'boe	Oui	Oui	Améliorée/moderne	Oui	Non	Dans le village	30	M	Present	NA	NA	NA	Non	Oui	Non	Non	Non	Non	Non	Non	Non	Non	Non
Nioro	Dave coura	M'boe	Oui	Oui	Améliorée/moderne	Oui	Non	Dans le village	22	F	Present	NA	NA	NA	Non	Oui	Non	Non	Non	Non	Non	Non	Non	Non	Non
Nioro	Dave coura	M'boe kasse	Oui	Oui	Tradi	Oui	NA	Dans le village	73	M	Present	NA	NA	NA	Non	Oui	Non	Non	Non	Non	Non	Non	Non	Non	Non
Nioro	Dave coura	M'boe	Oui	Oui	Améliorée/moderne	Oui	Non	Dans le village	0	F	Present	NA	NA	NA	Non examiné	Non	NA	NA	NA	NA	NA	NA	NA	NA	NA
Nioro	Tichitt	Maguiraga counda	Oui	Oui	Améliorée/moderne	Oui	Non	Dans la concession	40	M	Present	NA	NA	NA	Non	Oui	Non	Non	Non	Non	Non	Non	Non	Non	Non
Nioro	Tichitt	Maguiraga counda	Oui	Oui	Améliorée/moderne	Oui	Non	Dans la concession	25	F	Present	NA	NA	NA	Non	Oui	Non	Non	Non	Non	Non	Non	Non	Non	Non
Nioro	Tichitt	Maguiraga counda	Oui	Oui	Tradi	Oui	NA	Dans la concession	5	F	Present	Non	Aucune	Oui	Non	Oui	Non	Non	Non	Non	Non	Non	Non	Non	Non
Nioro	Dave coura	M'boe	Oui	Oui	Améliorée/moderne	Oui	Non	Dans le village	0	F	Present	NA	NA	NA	Non examiné	Non	NA	NA	NA	NA	NA	NA	NA	NA	NA
Nioro	Dave coura	M'boe	Oui	Oui	Améliorée/moderne	Oui	Non	Dans le village	26	M	Absent	NA	NA	NA	Non examiné	Non	NA	NA	NA	NA	NA	NA	NA	NA	NA
Nioro	Dave coura	M'boe	Oui	Oui	Améliorée/moderne	Oui	Non	Dans le village	25	F	Present	NA	NA	NA	Non	Oui	Non	Non	Non	Non	Non	Non	Non	Non	Non
Nioro	Dave coura	M'boe	Oui	Oui	Tradi	Oui	NA	Dans le village	42	M	Present	NA	NA	NA	Non	Oui	Non	Non	Non	Non	Non	Non	Non	Non	Non
Nioro	Dave coura	M'boe	Oui	Oui	Tradi	Oui	NA	Dans le village	11	M	Present	Non	NA	NA	Non	Oui	Non	Non	Non	Non	Non	Non	Non	Non	Non
Nioro	Dave coura	M'boe	Oui	Oui	Tradi	Oui	NA	Dans le village	0	F	Present	NA	NA	NA	Non examiné	Non	NA	NA	NA	NA	NA	NA	NA	NA	NA
Nioro	Dave coura	M'boe	Oui	Oui	Tradi	Oui	NA	Dans le village	27	F	Present	NA	NA	NA	Non	Oui	Non	Non	Non	Non	Non	Non	Non	Non	Non
Nioro	Dave coura	M'boe	Oui	Oui	Tradi	Oui	NA	Dans le village	10	F	Present	Non	NA	NA	Non	Oui	Non	Non	Non	Non	Non	Non	Non	Non	Non
Nioro	Dave coura	M'boe	Oui	Oui	Tradi	Oui	NA	Dans le village	71	F	Present	NA	NA	NA	Non	Oui	Non	Non	Non	Non	Non	Non	Non	Non	Non
Nioro	Dave coura	M'boe	Oui	Oui	Tradi	Oui	NA	Dans le village	2	M	Present	NA	Aucune	Oui	Non	Oui	Non	Non	Non	Non	Non	Non	Non	Non	Non
Nioro	Dave coura	M'boe	Oui	Oui	Tradi	Oui	NA	Dans le village	23	F	Present	NA	NA	NA	Non	Oui	Non	Non	Non	Non	Non	Non	Non	Non	Non
Nioro	Dave coura	M'boe	Oui	Oui	Tradi	Oui	NA	Dans le village	35	F	Present	NA	NA	NA	Non	Oui	Non	Non	Non	Non	Non	Non	Non	Non	Non
Nioro	Dave coura	M'boe	Oui	Oui	Tradi	Oui	NA	Dans le village	3	F	Present	NA	Aucune	Oui	Non	Oui	Non	Non	Non	Non	Non	Non	Non	Non	Non
Nioro	Dave coura	M'boe	Oui	Oui	Tradi	Oui	NA	Dans le village	40	F	Present	NA	NA	NA	Non	Oui	Non	Non	Non	Non	Non	Non	Non	Non	Non
Nioro	Dave coura	M'boe	Oui	Oui	Tradi	Oui	NA	Dans le village	1	F	Present	NA	Aucune	Oui	Non	Oui	Non	Non	Non	Non	Non	Non	Non	Non	Non
Nioro	Dave coura	M'boe	Oui	Oui	Tradi	Oui	NA	Dans le village	33	M	Present	NA	NA	NA	Non	Oui	Non	Non	Non	Non	Non	Non	Non	Non	Non
Nioro	Dave coura	M'boe	Oui	Oui	Tradi	Oui	NA	Dans le village	20	F	Present	NA	NA	NA	Non	Oui	Non	Non	Non	Non	Non	Non	Non	Non	Non
Nioro	Dave coura	M'boe	Oui	Oui	Tradi	Oui	NA	Dans le village	1	F	Present	NA	Aucune	Oui	Non	Oui	Non	Non	Non	Non	Non	Non	Non	Non	Non
Nioro	Dave coura	M'boe kasse	Oui	Oui	Tradi	Oui	NA	Dans le village	15	F	Present	NA	NA	NA	Non	Oui	Non	Non	Non	Non	Non	Non	Non	Non	Non
Nioro	Dave coura	M'boe	Oui	Oui	Tradi	Oui	NA	Dans le village	34	M	Present	NA	NA	NA	Non	Oui	Non	Non	Non	Non	Non	Non	Non	Non	Non
Nioro	Dave coura	M'boe	Oui	Oui	Tradi	Oui	NA	Dans le village	12	M	Present	Non	NA	NA	Non	Oui	Non	Non	Non	Non	Non	Non	Non	Non	Non
Nioro	Dave coura	M'boe	Oui	Oui	Tradi	Oui	NA	Dans le village	4	M	Present	NA	Aucune	Oui	Non	Oui	Non	Non	Non	Non	Non	Non	Non	Non	Non
Nioro	Dave coura	M'boe	Oui	Oui	Tradi	Oui	NA	Dans le village	25	F	Present	NA	NA	NA	Non	Oui	Non	Non	Non	Non	Non	Non	Non	Non	Non
Nioro	Dave coura	M'boe	Oui	Non	NA	NA	NA	Dans le village	8	F	Present	Non	Aucune	Oui	Non	Oui	Non	Non	Non	Non	Non	Non	Non	Non	Non
Nioro	Dave coura	M'boe	Oui	Non	NA	NA	NA	Dans le village	60	F	Present	NA	NA	NA	Non	Oui	Non	Non	Non	Non	Non	Non	Non	Non	Non
Nioro	Dave coura	M'boe kasse	Oui	Oui	Améliorée/moderne	Oui	Non	Dans le village	74	M	Present	NA	NA	NA	Non	Oui	Non	Non	Non	Non	Non	Non	Non	Non	Non
Nioro	Dave coura	M'boe	Oui	Oui	Tradi	Oui	NA	Dans le village	13	F	Present	Non	NA	NA	Non	Oui	Non	Non	Non	Non	Non	Non	Non	Non	Non
Nioro	Dave coura	M'boe	Oui	Oui	Tradi	Oui	NA	Dans le village	0	F	Present	NA	NA	NA	Non examiné	Non	NA	NA	NA	NA	NA	NA	NA	NA	NA
Nioro	Dave coura	M'boe	Oui	Oui	Tradi	Oui	NA	Dans le village	45	F	Present	NA	NA	NA	Non	Oui	Non	Non	Non	Non	Non	Non	Non	Non	Non
Nioro	Dave coura	M'boe	Oui	Oui	Tradi	Oui	NA	Dans le village	5	F	Present	Non	Aucune	Oui	Non	Oui	Non	Non	Non	Non	Non	Non	Non	Non	Non
Nioro	Dave coura	M'boe	Oui	Oui	Tradi	Oui	NA	Dans le village	3	F	Present	NA	Aucune	Oui	Non	Oui	Non	Non	Non	Non	Non	Non	Non	Non	Non
Nioro	Tichitt	Maguiraga counda	Oui	Oui	Améliorée/moderne	Oui	Non	Dans la concession	17	M	Present	NA	NA	NA	Non	Oui	Non	Non	Non	Non	Non	Non	Non	Non	Non
Nioro	Dave coura	M'boe	Oui	Oui	Tradi	Oui	NA	Dans le village	59	M	Present	NA	NA	NA	Non	Oui	Non	Non	Non	Non	Non	Non	Non	Non	Non
Nioro	Dave coura	M'boe	Oui	Oui	Tradi	Oui	NA	Dans le village	11	F	Present	Non	NA	NA	Non	Oui	Non	Non	Non	Non	Non	Non	Non	Non	Non
Nioro	Dave coura	M'boe	Oui	Oui	Tradi	Oui	NA	Dans le village	0	F	Present	NA	NA	NA	Non examiné	Non	NA	NA	NA	NA	NA	NA	NA	NA	NA
Nioro	Dave coura	M'boe kasse	Oui	Oui	Améliorée/moderne	Oui	Non	Dans le village	45	F	Present	NA	NA	NA	Non	Oui	Non	Non	Non	Non	Non	Non	Non	Non	Non
Nioro	Dave coura	M'boe	Oui	Oui	Tradi	Oui	NA	Dans le village	27	M	Present	NA	NA	NA	Non	Oui	Non	Non	Non	Non	Non	Non	Non	Non	Non
Nioro	Tichitt	Maguiraga counda	Oui	Oui	Améliorée/moderne	Oui	Non	Dans la concession	10	M	Present	Oui	NA	NA	Non	Oui	Non	Non	Non	Non	Non	Non	Non	Non	Non
Nioro	Dave coura	M'boe	Oui	Oui	Tradi	Oui	NA	Dans le village	17	F	Present	NA	NA	NA	Non	Oui	Non	Non	Non	Non	Non	Non	Non	Non	Non
Nioro	Dave coura	M'boe	Oui	Oui	Tradi	Oui	NA	Dans le village	32	M	Present	NA	NA	NA	Non	Oui	Non	Non	Non	Non	Non	Non	Non	Non	Non
Nioro	Dave coura	M'boe	Oui	Oui	Tradi	Oui	NA	Dans le village	1	F	Present	NA	Aucune	Oui	Non	Oui	Non	Non	Non	Non	Non	Non	Non	Non	Non
Nioro	Tichitt	Maguiraga counda	Oui	Oui	Améliorée/moderne	Oui	Non	Dans la concession	45	M	Present	NA	NA	NA	Non	Oui	Non	Non	Non	Non	Non	Non	Non	Non	Non
Nioro	Dave coura	M'boe	Oui	Oui	Tradi	Oui	NA	Dans le village	3	M	Present	NA	Aucune	Oui	Non	Oui	Non	Non	Non	Non	Non	Non	Non	Non	Non
Nioro	Dave coura	M'boe	Oui	Oui	Tradi	Oui	NA	Dans le village	6	F	Present	Non	Aucune	Oui	Non	Oui	Non	Non	Non	Non	Non	Non	Non	Non	Non
Nioro	Dave coura	M'boe	Oui	Oui	Tradi	Oui	NA	Dans le village	19	F	Present	NA	NA	NA	Non	Oui	Non	Non	Non	Non	Non	Non	Non	Non	Non
Nioro	Dave coura	M'boe	Oui	Oui	Tradi	Oui	NA	Dans le village	5	M	Present	Non	Aucune	Oui	Non	Oui	Non	Non	Non	Non	Non	Non	Non	Non	Non
Nioro	Dave coura	M'boe	Oui	Oui	Tradi	Oui	NA	Dans le village	23	F	Present	NA	NA	NA	Non	Oui	Non	Non	Non	Non	Non	Non	Non	Non	Non
Nioro	Dave coura	M'boe	Oui	Oui	Tradi	Oui	NA	Dans le village	35	M	Present	NA	NA	NA	Non	Oui	Non	Non	Non	Non	Non	Non	Non	Non	Non
Nioro	Dave coura	M'boe	Oui	Oui	Tradi	Oui	NA	Dans le village	6	M	Present	Non	Aucune	Oui	Non	Oui	Non	Non	Non	Non	Non	Non	Non	Non	Non
Nioro	Tichitt	Maguiraga counda	Oui	Oui	Tradi	Oui	NA	Dans la concession	10	F	Present	Oui	NA	NA	Non	Oui	Non	Non	Non	Non	Non	Non	Non	Non	Non
Nioro	Dave coura	M'boe	Oui	Oui	Tradi	Oui	NA	Dans le village	25	F	Present	NA	NA	NA	Non	Oui	Non	Non	Non	Non	Non	Non	Non	Non	Non
Nioro	Dave coura	M'boe	Oui	Oui	Tradi	Oui	NA	Dans le village	8	F	Present	Non	Aucune	Oui	Non	Oui	Non	Non	Non	Non	Non	Non	Non	Non	Non
Nioro	Dave coura	M'boe	Oui	Oui	Tradi	Oui	NA	Dans le village	12	M	Present	Non	NA	NA	Non	Oui	Non	Non	Non	Non	Non	Non	Non	Non	Non
Nioro	Dave coura	M'boe	Oui	Oui	Tradi	Oui	NA	Dans le village	6	M	Present	Non	Aucune	Oui	Non	Oui	Non	Non	Non	Non	Non	Non	Non	Non	Non
Nioro	Dave coura	M'boe	Oui	Oui	Tradi	Oui	NA	Dans le village	30	M	Present	NA	NA	NA	Non	Oui	Non	Non	Non	Non	Non	Non	Non	Non	Non
Nioro	Dave coura	M'boe	Oui	Oui	Tradi	Oui	NA	Dans le village	5	F	Present	Non	Aucune	Oui	Non	Oui	Non	Non	Non	Non	Non	Non	Non	Non	Non
Nioro	Tichitt	Maguiraga counda	Oui	Oui	Améliorée/moderne	Oui	Non	Dans la concession	30	F	Present	NA	NA	NA	Non	Oui	Non	Non	Non	Non	Non	Non	Non	Non	Non
Nioro	Dave coura	M'boe	Oui	Oui	Tradi	Oui	NA	Dans le village	20	F	Present	NA	NA	NA	Non	Oui	Non	Non	Non	Non	Non	Non	Non	Non	Non
Nioro	Dave coura	M'boe	Oui	Oui	Tradi	Oui	NA	Dans le village	3	M	Present	NA	Aucune	Oui	Non	Oui	Non	Non	Non	Non	Non	Non	Non	Non	Non
Nioro	Dave coura	M'boe	Oui	Oui	Tradi	Oui	NA	Dans le village	32	M	Present	NA	NA	NA	Non	Oui	Non	Non	Non	Non	Non	Non	Non	Non	Non
Nioro	Dave coura	M'boe	Oui	Oui	Tradi	Oui	NA	Dans le village	12	F	Present	Non	NA	NA	Non	Oui	Non	Non	Non	Non	Non	Non	Non	Non	Non
Nioro	Dave coura	M'boe	Oui	Oui	Tradi	Oui	NA	Dans le village	4	M	Present	NA	Aucune	Oui	Non	Oui	Non	Non	Non	Non	Non	Non	Non	Non	Non
Nioro	Dave coura	M'boe	Oui	Oui	Tradi	Oui	NA	Dans le village	18	F	Absent	NA	NA	NA	Non examiné	Non	NA	NA	NA	NA	NA	NA	NA	NA	NA
Nioro	Dave coura	M'boe kasse	Oui	Oui	Améliorée/moderne	Oui	Non	Dans le village	7	F	Present	Non	Aucune	Oui	Non	Oui	Non	Non	Non	Non	Non	Non	Non	Non	Non
Nioro	Dave coura	M'boe	Oui	Non	NA	NA	NA	Dans le village	65	M	Present	NA	NA	NA	Non	Oui	Non	Non	Non	Non	Non	Non	Non	Non	Non
Nioro	Dave coura	M'boe	Oui	Non	NA	NA	NA	Dans le village	3	M	Present	NA	Aucune	Oui	Non	Oui	Non	Non	Non	Non	Non	Non	Non	Non	Non
Nioro	Dave coura	M'boe	Oui	Non	NA	NA	NA	Dans le village	6	F	Present	Non	Aucune	Oui	Non	Oui	Non	Non	Non	Non	Non	Non	Non	Non	Non
Nioro	Dave coura	M'boe	Oui	Non	NA	NA	NA	Dans le village	32	F	Present	NA	NA	NA	Non	Oui	Non	Non	Non	Non	Non	Non	Non	Non	Non
Nioro	Dave coura	M'boe	Oui	Non	NA	NA	NA	Dans le village	8	M	Present	Non	Aucune	Oui	Non	Oui	Non	Non	Non	Non	Non	Non	Non	Non	Non
Nioro	Dave coura	M'boe	Oui	Non	NA	NA	NA	Dans le village	15	F	Present	NA	NA	NA	Non	Oui	Non	Non	Non	Non	Non	Non	Non	Non	Non
Nioro	Dave coura	M'boe	Oui	Non	NA	NA	NA	Dans le village	5	M	Present	Non	Aucune	Oui	Non	Oui	Non	Non	Non	Non	Non	Non	Non	Non	Non
Nioro	Dave coura	M'boe kasse	Oui	Oui	Améliorée/moderne	Oui	Non	Dans le village	11	F	Present	Non	NA	NA	Non	Oui	Non	Non	Non	Non	Non	Non	Non	Non	Non
Nioro	Tichitt	Maguiraga counda	Oui	Oui	Tradi	Oui	NA	Dans la concession	7	M	Present	Oui	Aucune	Oui	Non	Oui	Non	Non	Non	Non	Non	Non	Non	Non	Non
Nioro	Dave coura	M'boe	Oui	Non	NA	NA	NA	Dans le village	60	M	Present	NA	NA	NA	Non	Oui	Non	Non	Non	Non	Non	Non	Non	Non	Non
Nioro	Dave coura	M'boe	Oui	Non	NA	NA	NA	Dans le village	40	F	Present	NA	NA	NA	Non	Oui	Non	Non	Non	Non	Non	Non	Non	Non	Non
Nioro	Dave coura	M'boe	Oui	Non	NA	NA	NA	Dans le village	7	F	Present	Non	Aucune	Oui	Non	Oui	Non	Non	Non	Non	Non	Non	Non	Non	Non
Nioro	Dave coura	M'boe	Oui	Oui	Tradi	Oui	NA	Dans le village	5	F	Present	Non	Aucune	Oui	Non	Oui	Non	Non	Non	Non	Non	Non	Non	Non	Non
Nioro	Dave coura	M'boe	Oui	Oui	Tradi	Oui	NA	Dans le village	15	F	Present	NA	NA	NA	Non	Oui	Non	Non	Non	Non	Non	Non	Non	Non	Non
Nioro	Dave coura	M'boe	Oui	Oui	Tradi	Oui	NA	Dans le village	28	M	Present	NA	NA	NA	Non	Oui	Non	Non	Non	Non	Non	Non	Non	Non	Non
Nioro	Dave coura	M'boe	Oui	Oui	Tradi	Oui	NA	Dans le village	2	M	Present	NA	Aucune	Oui	Non	Oui	Non	Non	Non	Non	Non	Non	Non	Non	Non
Nioro	Dave coura	M'boe	Oui	Oui	Tradi	Oui	NA	Dans le village	4	M	Present	NA	Aucune	Oui	Non	Oui	Non	Non	Non	Non	Non	Non	Non	Non	Non
Nioro	Dave coura	M'boe	Oui	Oui	Tradi	Oui	NA	Dans le village	42	F	Present	NA	NA	NA	Non	Oui	Non	Non	Non	Non	Non	Non	Non	Non	Non
Nioro	Dave coura	M'boe	Oui	Oui	Tradi	Oui	NA	Dans le village	58	M	Present	NA	NA	NA	Non	Oui	Non	Non	Non	Non	Non	Non	Non	Non	Non
Nioro	Dave coura	M'boe	Oui	Oui	Tradi	Oui	NA	Dans le village	0	M	Present	NA	NA	NA	Non examiné	Non	NA	NA	NA	NA	NA	NA	NA	NA	NA
Nioro	Dave coura	M'boe	Oui	Oui	Tradi	Oui	NA	Dans le village	20	F	Present	NA	NA	NA	Non	Oui	Non	Non	Non	Non	Non	Non	Non	Non	Non
Nioro	Dave coura	M'boe kasse	Oui	Oui	Tradi	Oui	NA	Dans le village	9	F	Present	Non	Aucune	Oui	Non	Oui	Non	Non	Non	Non	Non	Non	Non	Non	Non
Nioro	Dave coura	M'boe kasse	Oui	Oui	Tradi	Oui	NA	Dans le village	60	M	Present	NA	NA	NA	Non	Oui	Non	Non	Non	Non	Non	Non	Non	Non	Non
Nioro	Dave coura	M'boe kasse	Oui	Oui	Tradi	Oui	NA	Dans le village	13	F	Present	Non	NA	NA	Non	Oui	Non	Non	Non	Non	Non	Non	Non	Non	Non
Nioro	Dave coura	M'boe kasse	Oui	Oui	Tradi	Oui	NA	Dans le village	9	F	Present	Oui	Aucune	Oui	Non	Oui	Non	Non	Non	Non	Non	Non	Non	Non	Non
Nioro	Dave coura	M'boe kasse	Oui	Oui	Tradi	Oui	NA	Dans le village	5	M	Present	Non	Aucune	Oui	Non	Oui	Non	Non	Non	Non	Non	Non	Non	Non	Non
Nioro	Tichitt	Maguiraga counda	Oui	Oui	Améliorée/moderne	Oui	Non	Dans la concession	43	M	Present	NA	NA	NA	Non	Oui	Non	Non	Non	Non	Non	Non	Non	Non	Non
Nioro	Tichitt	Maguiraga counda	Oui	Oui	Améliorée/moderne	Oui	Non	Dans la concession	25	F	Present	NA	NA	NA	Non	Oui	Non	Non	Non	Non	Non	Non	Non	Non	Non
Nioro	Tichitt	Maguiraga counda	Oui	Oui	Améliorée/moderne	Oui	Non	Dans la concession	7	F	Present	Oui	Aucune	Oui	Non	Oui	Non	Non	Non	Non	Non	Non	Non	Non	Non
Nioro	Dave coura	M'boe kasse	Oui	Oui	Tradi	Oui	NA	Dans le village	15	F	Present	NA	NA	NA	Non	Oui	Non	Non	Non	Non	Non	Non	Non	Non	Non
Nioro	Tichitt	Maguiraga counda	Oui	Oui	Améliorée/moderne	Oui	Non	Dans la concession	2	F	Present	NA	Aucune	Oui	Non	Oui	Non	Non	Non	Non	Non	Non	Non	Non	Non
Nioro	Dave coura	M'boe kasse	Oui	Oui	Tradi	Oui	NA	Dans le village	45	F	Present	NA	NA	NA	Non	Oui	Non	Non	Non	Non	Non	Non	Non	Non	Non
Nioro	Tichitt	Maguiraga counda	Oui	Oui	Tradi	Oui	NA	Dans la concession	18	M	Present	NA	NA	NA	Non	Oui	Non	Non	Non	Non	Non	Non	Non	Non	Non
Nioro	Dave coura	M'boe kasse	Oui	Oui	Tradi	Oui	NA	Dans le village	11	F	Present	Non	NA	NA	Non	Oui	Non	Non	Non	Non	Non	Non	Non	Non	Non
Nioro	Dave coura	M'boe kasse	Oui	Oui	Tradi	Oui	NA	Dans le village	45	F	Present	NA	NA	NA	Non	Oui	Non	Non	Non	Non	Non	Non	Non	Non	Non
Nioro	Tichitt	Maguiraga counda	Oui	Oui	Améliorée/moderne	Oui	Non	Dans la concession	4	M	Present	NA	Aucune	Oui	Non	Oui	Non	Non	Non	Non	Non	Non	Non	Non	Non
Nioro	Tichitt	Maguiraga counda	Oui	Oui	Améliorée/moderne	Oui	Non	Dans la concession	40	M	Present	NA	NA	NA	Non	Oui	Non	Non	Non	Non	Non	Non	Non	Non	Non
Nioro	Dave coura	M'boe kasse	Oui	Oui	Tradi	Oui	NA	Dans le village	17	F	Present	NA	NA	NA	Non	Oui	Non	Non	Non	Non	Non	Non	Non	Non	Non
Nioro	Dave coura	M'boe kasse	Oui	Oui	Tradi	Oui	NA	Dans le village	0	F	Present	NA	NA	NA	Non examiné	Non	NA	NA	NA	NA	NA	NA	NA	NA	NA
Nioro	Tichitt	Maguiraga counda	Oui	Oui	Améliorée/moderne	Oui	Non	Dans la concession	32	F	Present	NA	NA	NA	Non	Oui	Non	Non	Non	Non	Non	Non	Non	Non	Non
Nioro	Tichitt	Maguiraga counda	Oui	Oui	Améliorée/moderne	Oui	Non	Dans la concession	2	M	Present	NA	Aucune	Oui	Non	Oui	Non	Non	Non	Non	Non	Non	Non	Non	Non
Nioro	Dave coura	M'boe kasse	Oui	Oui	Tradi	Oui	NA	Dans le village	24	F	Present	NA	NA	NA	Non	Oui	Non	Non	Non	Non	Non	Non	Non	Non	Non
Nioro	Tichitt	Maguiraga counda	Oui	Oui	Améliorée/moderne	Oui	Non	Dans la concession	14	F	Present	Oui	NA	NA	Non	Oui	Non	Non	Non	Non	Non	Non	Non	Non	Non
Nioro	Dave coura	M'boe kasse	Oui	Oui	Tradi	Oui	NA	Dans le village	7	F	Present	Non	Aucune	Oui	Non	Oui	Non	Non	Non	Non	Non	Non	Non	Non	Non
Nioro	Dave coura	M'boe kasse	Oui	Oui	Tradi	Oui	NA	Dans le village	1	F	Present	NA	Aucune	Oui	Non	Oui	Non	Non	Non	Non	Non	Non	Non	Non	Non
Nioro	Dave coura	M'boe kasse	Oui	Oui	Tradi	Oui	NA	Dans le village	3	F	Present	NA	Aucune	Oui	Non	Oui	Non	Non	Non	Non	Non	Non	Non	Non	Non
Nioro	Tichitt	Maguiraga counda	Oui	Oui	Améliorée/moderne	Oui	Non	Dans la concession	4	M	Present	NA	Aucune	Oui	Non	Oui	Non	Non	Non	Non	Non	Non	Non	Non	Non
Nioro	Dave coura	M'boe kasse	Oui	Oui	Tradi	Oui	NA	Dans le village	40	M	Present	NA	NA	NA	Non	Oui	Non	Non	Non	Non	Non	Non	Non	Non	Non
Nioro	Dave coura	M'boe kasse	Oui	Oui	Tradi	Oui	NA	Dans le village	3	M	Present	NA	Aucune	Oui	Non	Oui	Non	Non	Non	Non	Non	Non	Non	Non	Non
Nioro	Tichitt	Maguiraga counda	Oui	Oui	Améliorée/moderne	Oui	Non	Dans la concession	12	F	Present	Oui	NA	NA	Non	Oui	Non	Non	Non	Non	Non	Non	Non	Non	Non
Nioro	Dave coura	M'boe	Oui	Oui	Tradi	Oui	NA	Dans le village	34	M	Present	NA	NA	NA	Non	Oui	Non	Non	Non	Non	Non	Non	Non	Non	Non
Nioro	Tichitt	Maguiraga counda	Oui	Oui	Améliorée/moderne	Oui	Non	Dans la concession	34	M	Present	NA	NA	NA	Non	Oui	Non	Non	Non	Non	Non	Non	Non	Non	Non
Nioro	Dave coura	M'boe	Oui	Oui	Tradi	Oui	NA	Dans le village	0	F	Present	NA	NA	NA	Non examiné	Non	NA	NA	NA	NA	NA	NA	NA	NA	NA
Nioro	Dave coura	M'boe	Oui	Oui	Tradi	Oui	NA	Dans le village	4	M	Present	NA	Aucune	Oui	Non	Oui	Non	Non	Non	Non	Non	Non	Non	Non	Non
Nioro	Dave coura	M'boe	Oui	Oui	Tradi	Oui	NA	Dans le village	6	M	Present	Non	Aucune	Oui	Non	Oui	Non	Non	Non	Non	Non	Non	Non	Non	Non
Nioro	Tichitt	Maguiraga counda	Oui	Oui	Améliorée/moderne	Oui	Non	Dans la concession	65	F	Present	NA	NA	NA	Non	Oui	Non	Non	Non	Non	Non	Non	Non	Non	Non
Nioro	Dave coura	M'boe	Oui	Oui	Tradi	Oui	NA	Dans le village	8	F	Present	Non	Aucune	Oui	Non	Oui	Non	Non	Non	Non	Non	Non	Non	Non	Non
Nioro	Tichitt	Maguiraga counda	Oui	Oui	Améliorée/moderne	Oui	Non	Dans la concession	23	F	Present	NA	NA	NA	Non	Oui	Non	Non	Non	Non	Non	Non	Non	Non	Non
Nioro	Dave coura	M'boe	Oui	Oui	Tradi	Oui	NA	Dans le village	2	F	Present	NA	Aucune	Oui	Non	Oui	Non	Non	Non	Non	Non	Non	Non	Non	Non
Nioro	Dave coura	M'boe	Oui	Oui	Tradi	Oui	NA	Dans le village	27	F	Present	NA	NA	NA	Non	Oui	Non	Non	Non	Non	Non	Non	Non	Non	Non
Nioro	Dave coura	M'boe	Oui	Oui	Tradi	Oui	NA	Dans le village	14	F	Present	Non	NA	NA	Non	Oui	Non	Non	Non	Non	Non	Non	Non	Non	Non
Nioro	Tichitt	Maguiraga counda	Oui	Oui	Améliorée/moderne	Oui	Non	Dans la concession	32	F	Present	NA	NA	NA	Non	Oui	Non	Non	Non	Non	Non	Non	Non	Non	Non
Nioro	Dave coura	M'boe	Oui	Non	NA	NA	NA	Dans le village	17	F	Present	NA	NA	NA	Non	Oui	Non	Non	Non	Non	Non	Non	Non	Non	Non
Nioro	Tichitt	Maguiraga counda	Oui	Oui	Améliorée/moderne	Oui	Non	Dans la concession	42	M	Present	NA	NA	NA	Non	Oui	Non	Non	Non	Non	Non	Non	Non	Non	Non
Nioro	Dave coura	M'boe	Oui	Non	NA	NA	NA	Dans le village	27	M	Absent	NA	NA	NA	Non examiné	Non	NA	NA	NA	NA	NA	NA	NA	NA	NA
Nioro	Dave coura	M'boe	Oui	Non	NA	NA	NA	Dans le village	1	M	Present	NA	Aucune	Oui	Non	Oui	Non	Non	Non	Non	Non	Non	Non	Non	Non
Nioro	Tichitt	Maguiraga counda	Oui	Oui	Améliorée/moderne	Oui	Non	Dans la concession	8	F	Present	Oui	Aucune	Oui	Non	Oui	Non	Non	Non	Non	Non	Non	Non	Non	Non
Nioro	Dave coura	M'boe	Oui	Oui	Améliorée/moderne	Oui	Oui	Dans le village	70	F	Present	NA	NA	NA	Non	Oui	Non	Non	Non	Non	Non	Non	Non	Non	Non
Nioro	Dave coura	M'boe	Oui	Oui	Améliorée/moderne	Oui	Oui	Dans le village	81	M	Present	NA	NA	NA	Non	Oui	Non	Non	Non	Non	Non	Non	Non	Non	Non
Nioro	Dave coura	M'boe	Oui	Oui	Améliorée/moderne	Oui	Oui	Dans le village	65	F	Present	NA	NA	NA	Non	Oui	Non	Non	Non	Non	Non	Non	Non	Non	Non
Nioro	Dave coura	M'boe	Oui	Oui	Améliorée/moderne	Oui	Oui	Dans le village	8	F	Present	Non	Aucune	Oui	Non	Oui	Non	Non	Non	Non	Non	Non	Non	Non	Non
Nioro	Tichitt	Maguiraga counda	Oui	Oui	Améliorée/moderne	Oui	Non	Dans la concession	60	F	Present	NA	NA	NA	Non	Oui	Non	Non	Non	Non	Non	Non	Non	Non	Non
Nioro	Tichitt	Maguiraga counda	Oui	Oui	Améliorée/moderne	Oui	Non	Dans la concession	65	F	Present	NA	NA	NA	Non	Oui	Non	Non	Non	Non	Non	Non	Non	Non	Non
Nioro	Tichitt	Maguiraga counda	Oui	Oui	Tradi	Oui	NA	Dans la concession	40	M	Present	NA	NA	NA	Non	Oui	Non	Non	Non	Non	Non	Non	Non	Non	Non
Nioro	Dave coura	M'boe	Oui	Oui	Améliorée/moderne	Oui	Oui	Dans le village	7	M	Present	Non	Aucune	Oui	Non	Oui	Non	Non	Non	Non	Non	Non	Non	Non	Non
Nioro	Tichitt	Maguiraga counda	Oui	Oui	Améliorée/moderne	Oui	Non	Dans la concession	93	M	Present	NA	NA	NA	Non	Oui	Non	Non	Non	Non	Non	Non	Non	Non	Non
Nioro	Dave coura	M'boe	Oui	Oui	Améliorée/moderne	Oui	Oui	Dans le village	10	F	Present	Non	NA	NA	Non	Oui	Non	Non	Non	Non	Non	Non	Non	Non	Non
Nioro	Dave coura	M'boe kasse	Oui	Oui	Améliorée/moderne	Oui	Oui	Dans le village	25	F	Present	NA	NA	NA	Non	Oui	Non	Non	Non	Non	Non	Non	Non	Non	Non
Nioro	Dave coura	M'boe kasse	Oui	Oui	Améliorée/moderne	Oui	Oui	Dans le village	12	M	Present	Non	NA	NA	Non	Oui	Non	Non	Non	Non	Non	Non	Non	Non	Non
Nioro	Dave coura	M'boe kasse	Oui	Oui	Améliorée/moderne	Oui	Oui	Dans le village	3	M	Present	NA	Aucune	Oui	Non	Oui	Non	Non	Non	Non	Non	Non	Non	Non	Non
Nioro	Dave coura	M'boe kasse	Oui	Oui	Améliorée/moderne	Oui	Oui	Dans le village	10	F	Present	Non	NA	NA	Non	Oui	Non	Non	Non	Non	Non	Non	Non	Non	Non
Nioro	Dave coura	M'boe kasse	Oui	Oui	Améliorée/moderne	Oui	Oui	Dans le village	42	M	Present	NA	NA	NA	Non	Oui	Non	Non	Non	Non	Non	Non	Non	Non	Non
Nioro	Tichitt	Maguiraga counda	Oui	Oui	Améliorée/moderne	Oui	Non	Dans la concession	59	F	Present	NA	NA	NA	Non	Oui	Non	Non	Non	Non	Non	Non	Non	Non	Non
Nioro	Tichitt	Maguiraga counda	Oui	Oui	Améliorée/moderne	Oui	Non	Dans la concession	89	M	Present	NA	NA	NA	Non	Oui	Non	Non	Non	Non	Non	Non	Non	Non	Non
Nioro	Dave coura	M'boe kasse	Oui	Oui	Améliorée/moderne	Oui	Oui	Dans le village	14	M	Present	Non	NA	NA	Non	Oui	Non	Non	Non	Non	Non	Non	Non	Non	Non
Nioro	Tichitt	Maguiraga counda	Oui	Oui	Tradi	Oui	NA	Dans la concession	35	F	Present	NA	NA	NA	Non	Oui	Non	Non	Non	Non	Non	Non	Non	Non	Non
Nioro	Tichitt	Maguiraga counda	Oui	Oui	Améliorée/moderne	Oui	Non	Dans la concession	30	F	Present	NA	NA	NA	Non	Oui	Non	Non	Non	Non	Non	Non	Non	Non	Non
Nioro	Dave coura	M'boe	Oui	Oui	Améliorée/moderne	Oui	Oui	Dans le village	25	F	Present	NA	NA	NA	Non	Oui	Non	Non	Non	Non	Non	Non	Non	Non	Non
Nioro	Tichitt	Maguiraga counda	Oui	Oui	Améliorée/moderne	Oui	Non	Dans la concession	55	M	Present	NA	NA	NA	Non	Oui	Non	Non	Non	Non	Non	Non	Non	Non	Non
Nioro	Dave coura	M'boe	Oui	Oui	Améliorée/moderne	Oui	Oui	Dans le village	3	F	Present	NA	Aucune	Oui	Non	Oui	Non	Non	Non	Non	Non	Non	Non	Non	Non
Nioro	Dave coura	M'boe	Oui	Oui	Améliorée/moderne	Oui	Oui	Dans le village	1	F	Present	NA	Aucune	Oui	Non	Oui	Non	Non	Non	Non	Non	Non	Non	Non	Non
Nioro	Dave coura	M'boe	Oui	Oui	Améliorée/moderne	Oui	Oui	Dans le village	30	M	Absent	NA	NA	NA	Non examiné	Non	NA	NA	NA	NA	NA	NA	NA	NA	NA
Nioro	Tichitt	Maguiraga counda	Oui	Oui	Améliorée/moderne	Oui	Non	Dans la concession	8	F	Present	Oui	Aucune	Oui	Non	Oui	Non	Non	Non	Non	Non	Non	Non	Non	Non
Nioro	Tichitt	Maguiraga counda	Oui	Oui	Améliorée/moderne	Oui	Non	Dans la concession	55	M	Present	NA	NA	NA	Non	Oui	Non	Non	Non	Non	Non	Non	Non	Non	Non
Nioro	Tichitt	Maguiraga counda	Oui	Oui	Améliorée/moderne	Oui	Non	Dans la concession	45	F	Present	NA	NA	NA	Non	Oui	Non	Non	Non	Non	Non	Non	Non	Non	Non
Nioro	Tichitt	Maguiraga counda	Oui	Oui	Améliorée/moderne	Oui	Non	Dans la concession	10	F	Present	Oui	NA	NA	Non	Oui	Non	Non	Non	Non	Non	Non	Non	Non	Non
Nioro	Tichitt	Maguiraga counda	Oui	Oui	Améliorée/moderne	Oui	Non	Dans la concession	45	M	Present	NA	NA	NA	Non	Oui	Non	Non	Non	Non	Non	Non	Non	Non	Non
Nioro	Tichitt	Maguiraga counda	Oui	Oui	Améliorée/moderne	Oui	Non	Dans la concession	12	F	Present	Oui	NA	NA	Non	Oui	Non	Non	Non	Non	Non	Non	Non	Non	Non
Nioro	Tichitt	Maguiraga counda	Oui	Oui	Améliorée/moderne	Oui	Non	Dans la concession	36	F	Present	NA	NA	NA	Non	Oui	Non	Non	Non	Non	Non	Non	Non	Non	Non
Nioro	Tichitt	Maguiraga counda	Oui	Oui	Améliorée/moderne	Oui	Non	Dans la concession	1	F	Present	NA	Nasale	Non	Non	Oui	Non	Non	Non	Non	Non	Non	Non	Non	Non
Nioro	Tichitt	Maguiraga counda	Oui	Oui	Améliorée/moderne	Oui	Non	Dans la concession	14	F	Present	Non	NA	NA	Non	Oui	Non	Non	Non	Non	Non	Non	Non	Non	Non
Nioro	Tichitt	Maguiraga counda	Oui	Oui	Améliorée/moderne	Oui	Non	Dans la concession	11	F	Present	Non	NA	NA	Non	Oui	Non	Non	Non	Non	Non	Non	Non	Non	Non
Nioro	Tichitt	Maguiraga counda	Oui	Oui	Améliorée/moderne	Oui	Non	Dans le village	0	M	Present	NA	NA	NA	Non examiné	Non	NA	NA	NA	NA	NA	NA	NA	NA	NA
Nioro	Tichitt	Maguiraga counda	Oui	Oui	Améliorée/moderne	Oui	Non	Dans le village	35	M	Present	NA	NA	NA	Non	Oui	Non	Non	Non	Non	Non	Non	Non	Non	Non
Nioro	Tichitt	Maguiraga counda	Oui	Oui	Améliorée/moderne	Oui	Non	Dans le village	9	F	Present	Oui	Aucune	Oui	Non	Oui	Non	Non	Non	Non	Non	Non	Non	Non	Non
Nioro	Tichitt	Maguiraga counda	Oui	Oui	Améliorée/moderne	Oui	Non	Dans le village	25	F	Present	NA	NA	NA	Non	Oui	Non	Non	Non	Non	Non	Non	Non	Non	Non
Nioro	Tichitt	Maguiraga counda	Oui	Oui	Améliorée/moderne	Oui	Non	Dans le village	8	F	Present	Oui	Aucune	Oui	Non	Oui	Non	Non	Non	Non	Non	Non	Non	Non	Non
Nioro	Tichitt	Maguiraga counda	Oui	Oui	Améliorée/moderne	Oui	Non	Dans le village	4	M	Present	NA	Aucune	Oui	Non	Oui	Non	Non	Non	Non	Non	Non	Non	Non	Non
Nioro	Tichitt	Maguiraga counda	Oui	Oui	Améliorée/moderne	Oui	Non	Dans la concession	55	F	Present	NA	NA	NA	Non	Oui	Non	Non	Non	Non	Non	Non	Non	Non	Non
Nioro	Tichitt	Maguiraga counda	Oui	Oui	Tradi	Oui	NA	Dans la concession	3	F	Present	NA	Aucune	Oui	Non	Oui	Non	Non	Non	Non	Non	Non	Non	Non	Non
Nioro	Tichitt	Maguiraga counda	Oui	Oui	Améliorée/moderne	Oui	Non	Dans la concession	14	M	Present	Oui	NA	NA	Non	Oui	Non	Non	Non	Non	Non	Non	Non	Non	Non
Nioro	Tichitt	Maguiraga counda	Oui	Oui	Améliorée/moderne	Oui	Non	Dans la concession	14	F	Present	Non	NA	NA	Non	Oui	Non	Non	Non	Non	Non	Non	Non	Non	Non
Nioro	Tichitt	Maguiraga counda	Oui	Oui	Améliorée/moderne	Oui	Non	Dans la concession	13	M	Present	Oui	NA	NA	Non	Oui	Non	Non	Non	Non	Non	Non	Non	Non	Non
Nioro	Tichitt	Maguiraga counda	Oui	Oui	Améliorée/moderne	Oui	Non	Dans la concession	16	F	Present	NA	NA	NA	Non	Oui	Non	Non	Non	Non	Non	Non	Non	Non	Non
Nioro	Tichitt	Maguiraga counda	Oui	Oui	Améliorée/moderne	Oui	Non	Dans la concession	64	M	Present	NA	NA	NA	Non	Oui	Non	Non	Non	Non	Non	Non	Non	Non	Non
Nioro	Tichitt	Maguiraga counda	Oui	Oui	Tradi	Oui	NA	Dans la concession	2	M	Present	NA	Aucune	Oui	Non	Oui	Non	Non	Non	Non	Non	Non	Non	Non	Non
Nioro	Tichitt	Maguiraga counda	Oui	Oui	Améliorée/moderne	Oui	Non	Dans la concession	40	M	Present	NA	NA	NA	Non	Oui	Non	Non	Non	Non	Non	Non	Non	Non	Non
Nioro	Tichitt	Maguiraga counda	Oui	Oui	Améliorée/moderne	Oui	Non	Dans la concession	30	F	Present	NA	NA	NA	Non	Oui	Non	Non	Non	Non	Non	Non	Non	Non	Non
Nioro	Tichitt	Maguiraga counda	Oui	Oui	Améliorée/moderne	Oui	Non	Dans le village	30	M	Present	NA	NA	NA	Non	Oui	Non	Non	Non	Non	Non	Non	Non	Non	Non
Nioro	Tichitt	Maguiraga counda	Oui	Oui	Améliorée/moderne	Oui	Non	Dans le village	22	F	Present	NA	NA	NA	Non	Oui	Non	Non	Non	Non	Non	Non	Non	Non	Non
Nioro	Tichitt	Maguiraga counda	Oui	Oui	Améliorée/moderne	Oui	Non	Dans le village	0	M	Present	NA	NA	NA	Non examiné	Non	NA	NA	NA	NA	NA	NA	NA	NA	NA
Nioro	Tichitt	Maguiraga counda	Oui	Oui	Tradi	Oui	NA	Dans la concession	10	F	Present	Oui	NA	NA	Non	Oui	Non	Non	Non	Non	Non	Non	Non	Non	Non
Nioro	Tichitt	Maguiraga counda	Oui	Oui	Améliorée/moderne	Oui	Non	Dans le village	12	M	Present	Oui	NA	NA	Non	Oui	Non	Non	Non	Non	Non	Non	Non	Non	Non
Nioro	Tichitt	Maguiraga counda	Oui	Oui	Améliorée/moderne	Oui	Non	Dans la concession	40	M	Absent	NA	NA	NA	Non examiné	Non	NA	NA	NA	NA	NA	NA	NA	NA	NA
Nioro	Tichitt	Maguiraga counda	Oui	Oui	Améliorée/moderne	Oui	Non	Dans la concession	6	F	Present	Oui	Aucune	Oui	Non	Oui	Non	Non	Non	Non	Non	Non	Non	Non	Non
Nioro	Tichitt	Maguiraga counda	Oui	Oui	Tradi	Oui	NA	Dans la concession	38	M	Present	NA	NA	NA	Non	Oui	Non	Non	Non	Non	Non	Non	Non	Non	Non
Nioro	Tichitt	Maguiraga counda	Oui	Oui	Améliorée/moderne	Oui	Non	Dans la concession	32	M	Present	NA	NA	NA	Non	Oui	Non	Non	Non	Non	Non	Non	Non	Non	Non
Nioro	Tichitt	Maguiraga counda	Oui	Oui	Améliorée/moderne	Oui	Oui	Dans la concession	14	M	Present	Oui	NA	NA	Non	Oui	Non	Non	Non	Non	Non	Non	Non	Non	Non
Nioro	Tichitt	Maguiraga counda	Oui	Oui	Améliorée/moderne	Oui	Oui	Dans la concession	15	F	Present	NA	NA	NA	Non	Oui	Non	Non	Non	Non	Non	Non	Non	Non	Non
Nioro	Tichitt	Maguiraga counda	Oui	Oui	Tradi	Oui	NA	Dans la concession	30	F	Present	NA	NA	NA	Non	Oui	Non	Non	Non	Non	Non	Non	Non	Non	Non
Nioro	Tichitt	Maguiraga counda	Oui	Oui	Améliorée/moderne	Oui	Oui	Dans la concession	19	F	Present	NA	NA	NA	Non	Oui	Non	Non	Non	Non	Non	Non	Non	Non	Non
Nioro	Tichitt	Maguiraga counda	Oui	Oui	Améliorée/moderne	Oui	Oui	Dans la concession	53	F	Present	NA	NA	NA	Non	Oui	Non	Non	Non	Non	Non	Non	Non	Non	Non
Nioro	Tichitt	Maguiraga counda	Oui	Oui	Améliorée/moderne	Oui	Oui	Dans la concession	13	M	Present	Oui	NA	NA	Non	Oui	Non	Non	Non	Non	Non	Non	Non	Non	Non
Nioro	Tichitt	Maguiraga counda	Oui	Oui	Améliorée/moderne	Oui	Oui	Dans la concession	22	F	Present	NA	NA	NA	Non	Oui	Non	Non	Non	Non	Non	Non	Non	Non	Non
Nioro	Banire kore	Banire kore	Oui	Oui	Tradi	Oui	NA	Dans le village	50	M	Present	NA	NA	NA	Non	Oui	Non	Non	Non	Non	Non	Non	Non	Non	Non
Nioro	Banire kore	Banire kore	Oui	Oui	Tradi	Oui	NA	Dans le village	40	F	Present	NA	NA	NA	Non	Oui	Non	Non	Non	Non	Non	Non	Non	Non	Non
Nioro	Banire kore	Banire kore	Oui	Oui	Tradi	Oui	NA	Dans le village	2	M	Present	NA	Aucune	Oui	Non	Oui	Non	Non	Non	Non	Non	Non	Non	Non	Non
Nioro	Banire kore	Banire kore	Oui	Oui	Tradi	Oui	NA	Dans le village	8	F	Present	Non	Aucune	Oui	Non	Oui	Non	Non	Non	Non	Non	Non	Non	Non	Non
Nioro	Banire kore	Banire kore	Oui	Oui	Tradi	Oui	NA	Dans le village	50	F	Present	NA	NA	NA	Non	Oui	Non	Non	Non	Non	Non	Non	Non	Non	Non
Nioro	Banire kore	Banire kore	Oui	Oui	Tradi	Oui	NA	Dans le village	60	F	Present	NA	NA	NA	Non	Oui	Non	Non	Non	Non	Non	Non	Non	Non	Non
Nioro	Banire kore	Banire kore	Oui	Oui	Tradi	Oui	NA	Dans le village	80	M	Present	NA	NA	NA	Non	Oui	Non	Non	Non	Non	Non	Non	Non	Non	Non
Nioro	Banire kore	Banire kore	Oui	Oui	Tradi	Oui	NA	Dans le village	27	M	Present	NA	NA	NA	Non	Oui	Non	Non	Non	Non	Non	Non	Non	Non	Non
Nioro	Banire kore	Banire kore	Oui	Oui	Tradi	Oui	NA	Dans le village	15	F	Present	NA	NA	NA	Non	Oui	Non	Non	Non	Non	Non	Non	Non	Non	Non
Nioro	Banire kore	Banire kore	Oui	Oui	Tradi	Oui	NA	Dans le village	3	M	Present	NA	Aucune	Oui	Non	Oui	Non	Non	Non	Non	Non	Non	Non	Non	Non
Nioro	Banire kore	Banire kore	Oui	Oui	Tradi	Oui	NA	Dans le village	20	F	Present	NA	NA	NA	Non	Oui	Non	Non	Non	Non	Non	Non	Non	Non	Non
Nioro	Banire kore	Banire kore	Oui	Oui	Tradi	Oui	NA	Dans le village	2	F	Present	NA	Aucune	Oui	Non	Oui	Non	Non	Non	Non	Non	Non	Non	Non	Non
Nioro	Banire kore	Banire kore	Oui	Oui	Tradi	Oui	NA	Dans le village	82	M	Present	NA	NA	NA	Non	Oui	Non	Non	Non	Non	Non	Non	Non	Non	Non
Nioro	Banire kore	Banire kore	Oui	Oui	Tradi	Oui	NA	Dans le village	53	F	Present	NA	NA	NA	Non	Oui	Non	Non	Non	Non	Non	Non	Non	Non	Non
Nioro	Banire kore	Banire kore	Oui	Oui	Tradi	Oui	NA	Dans le village	1	M	Present	NA	Aucune	Oui	Non	Oui	Non	Non	Non	Non	Non	Non	Non	Non	Non
Nioro	Banire kore	Banire kore	Oui	Oui	Tradi	Oui	NA	Dans le village	1	M	Absent	NA	NA	NA	Non examiné	Non	NA	NA	NA	NA	NA	NA	NA	NA	NA
Nioro	Banire kore	Banire kore	Oui	Oui	Tradi	Oui	NA	Dans le village	60	F	Present	NA	NA	NA	Non	Oui	Non	Non	Non	Non	Non	Non	Non	Non	Non
Nioro	Banire kore	Banire kore	Oui	Oui	Tradi	Oui	NA	Dans le village	58	F	Present	NA	NA	NA	Non	Oui	Non	Non	Non	Non	Non	Non	Non	Non	Non
Nioro	Banire kore	Banire kore	Oui	Non	NA	NA	NA	Dans le village	51	F	Present	NA	NA	NA	Non	Oui	Non	Non	Non	Non	Non	Non	Non	Non	Non
Nioro	Banire kore	Banire kore	Oui	Non	NA	NA	NA	Dans le village	13	M	Present	Oui	NA	NA	Non	Oui	Non	Non	Non	Non	Non	Non	Non	Non	Non
Nioro	Banire kore	Banire kore	Oui	Non	NA	NA	NA	Dans le village	15	M	Present	NA	NA	NA	Non	Oui	Non	Non	Non	Non	Non	Non	Non	Non	Non
Nioro	Banire kore	Banire kore	Oui	Oui	Tradi	Oui	NA	Dans le village	38	M	Present	NA	NA	NA	Non	Oui	Non	Non	Non	Non	Non	Non	Non	Non	Non
Nioro	Banire kore	Banire kore	Oui	Oui	Tradi	Oui	NA	Dans le village	2	M	Present	NA	Aucune	Oui	Non	Oui	Non	Non	Non	Non	Non	Non	Non	Non	Non
Nioro	Banire kore	Banire kore	Oui	Oui	Tradi	Oui	NA	Dans le village	25	F	Present	NA	NA	NA	Non	Oui	Non	Non	Non	Non	Non	Non	Non	Non	Non
Nioro	Banire kore	Banire kore	Oui	Oui	Tradi	Oui	NA	Dans le village	8	M	Present	Non	Aucune	Oui	Non	Oui	Non	Non	Non	Non	Non	Non	Non	Non	Non
Nioro	Banire kore	Banire kore	Oui	Oui	Tradi	Oui	NA	Dans le village	3	M	Present	NA	Nasale	Non	Oui	Oui	Oui	Non	Non	NA					Non
Nioro	Banire kore	Banire kore	Oui	Oui	Tradi	Oui	NA	Dans le village	35	M	Absent	NA	NA	NA	Non examiné	Non	NA	NA	NA	NA	NA	NA	NA	NA	NA
Nioro	Banire kore	Banire kore	Oui	Oui	Tradi	Oui	NA	Dans le village	5	M	Present	Non	Aucune	Oui	Non	Oui	Non	Non	Non	Non	Non	Non	Non	Non	Non
Nioro	Banire kore	Banire kore	Oui	Oui	Tradi	Oui	NA	Dans le village	23	F	Present	NA	NA	NA	Non	Oui	Non	Non	Non	Non	Non	Non	Non	Non	Non
Nioro	Tichitt	Maguiraga counda	Oui	Oui	Améliorée/moderne	Oui	Oui	Dans le village	5	M	Present	Non	Aucune	Oui	Non	Oui	Non	Non	Non	Non	Non	Non	Non	Non	Non
Nioro	Banire kore	Banire kore	Oui	Oui	Tradi	Oui	NA	Dans le village	35	M	Present	NA	NA	NA	Non	Oui	Non	Non	Non	Non	Non	Non	Non	Non	Non
Nioro	Banire kore	Banire kore	Oui	Oui	Tradi	Oui	NA	Dans le village	1	F	Present	NA	Aucune	Oui	Non	Oui	Non	Non	Non	Non	Non	Non	Non	Non	Non
Nioro	Banire kore	Banire kore	Oui	Oui	Tradi	Oui	NA	Dans le village	24	F	Present	NA	NA	NA	Non	Oui	Non	Non	Non	Non	Non	Non	Non	Non	Non
Nioro	Banire kore	Banire kore	Oui	Oui	Tradi	Oui	NA	Dans le village	6	F	Present	Non	Aucune	Oui	Non	Oui	Non	Non	Non	Non	Non	Non	Non	Non	Non
Nioro	Banire kore	Banire kore	Oui	Oui	Tradi	Oui	NA	Dans le village	7	F	Present	Non	Aucune	Oui	Non	Oui	Non	Non	Non	Non	Non	Non	Non	Non	Non
Nioro	Tichitt	Maguiraga counda	Oui	Oui	Améliorée/moderne	Oui	Oui	Dans le village	2	M	Present	NA	Aucune	Oui	Non	Oui	Non	Non	Non	Non	Non	Non	Non	Non	Non
Nioro	Banire kore	Banire kore	Oui	Oui	Tradi	Oui	NA	Dans le village	5	F	Present	Non	Aucune	Oui	Non	Oui	Non	Non	Non	Non	Non	Non	Non	Non	Non
Nioro	Banire kore	Banire kore	Oui	Oui	Tradi	Oui	NA	Dans le village	23	F	Present	NA	NA	NA	Non	Oui	Non	Non	Non	Non	Non	Non	Non	Non	Non
Nioro	Banire kore	Banire kore	Oui	Oui	Tradi	Oui	NA	Dans le village	3	M	Present	NA	Aucune	Oui	Non	Oui	Non	Non	Non	Non	Non	Non	Non	Non	Non
Nioro	Banire kore	Banire kore	Oui	Oui	Tradi	Oui	NA	Dans le village	37	F	Present	NA	NA	NA	Non	Oui	Non	Non	Non	Non	Non	Non	Non	Non	Non
Nioro	Banire kore	Banire kore	Oui	Oui	Tradi	Oui	NA	Dans le village	45	M	Absent	NA	NA	NA	Non examiné	Non	NA	NA	NA	NA	NA	NA	NA	NA	NA
Nioro	Banire kore	Banire kore	Oui	Oui	Tradi	Oui	NA	Dans le village	6	M	Present	Non	Aucune	Oui	Non	Oui	Non	Non	Non	Non	Non	Non	Non	Non	Non
Nioro	Banire kore	Banire kore	Oui	Oui	Tradi	Oui	NA	Dans le village	9	M	Present	Oui	Aucune	Oui	Non	Oui	Non	Non	Non	Non	Non	Non	Non	Non	Non
Nioro	Banire kore	Banire kore	Oui	Oui	Tradi	Oui	NA	Dans le village	3	M	Present	NA	Aucune	Oui	Non	Oui	Non	Non	Non	Non	Non	Non	Non	Non	Non
Nioro	Banire kore	Banire kore	Oui	Oui	Tradi	Oui	NA	Dans le village	1	F	Present	NA	Aucune	Oui	Non	Oui	Non	Non	Non	Non	Non	Non	Non	Non	Non
Nioro	Banire kore	Banire kore	Oui	Oui	Tradi	Oui	NA	Dans le village	75	M	Present	NA	NA	NA	Non	Oui	Non	Non	Non	Non	Non	Non	Non	Non	Non
Nioro	Banire kore	Banire kore	Oui	Oui	Tradi	Oui	NA	Dans le village	17	M	Present	NA	NA	NA	Non	Oui	Non	Non	Non	Non	Non	Non	Non	Non	Non
Nioro	Banire kore	Banire kore	Oui	Oui	Tradi	Oui	NA	Dans le village	4	M	Present	NA	Aucune	Oui	Non	Oui	Non	Non	Non	Non	Non	Non	Non	Non	Non
Nioro	Banire kore	Banire kore	Oui	Oui	Tradi	Oui	NA	Dans le village	6	M	Present	Non	Aucune	Oui	Non	Oui	Non	Non	Non	Non	Non	Non	Non	Non	Non
Nioro	Banire kore	Banire kore	Oui	Oui	Tradi	Oui	NA	Dans le village	51	F	Present	NA	NA	NA	Non	Oui	Non	Non	Non	Non	Non	Non	Non	Non	Non
Nioro	Banire kore	Banire kore	Oui	Oui	Tradi	Oui	NA	Dans le village	78	M	Present	NA	NA	NA	Non	Oui	Non	Non	Non	Non	Non	Non	Non	Non	Non
Nioro	Banire kore	Banire kore	Oui	Oui	Tradi	Oui	NA	Dans le village	65	F	Present	NA	NA	NA	Non	Oui	Non	Non	Non	Non	Non	Non	Non	Non	Non
Nioro	Banire kore	Banire kore	Oui	Oui	Tradi	Oui	NA	Dans le village	65	F	Present	NA	NA	NA	Non	Oui	Non	Non	Non	Non	Non	Non	Non	Non	Non
Nioro	Tichitt	Maguiraga counda	Oui	Oui	Améliorée/moderne	Oui	Oui	Dans le village	25	F	Present	NA	NA	NA	Non	Oui	Non	Non	Non	Non	Non	Non	Non	Non	Non
Nioro	Banire kore	Banire kore	Oui	Oui	Tradi	Oui	NA	Dans le village	78	M	Present	NA	NA	NA	Non	Oui	Non	Non	Non	Non	Non	Non	Non	Non	Non
Nioro	Tichitt	Maguiraga counda	Oui	Oui	Améliorée/moderne	Oui	Oui	Dans le village	44	M	Present	NA	NA	NA	Non	Oui	Non	Non	Non	Non	Non	Non	Non	Non	Non
Nioro	Banire kore	Banire kore	Oui	Oui	Tradi	Oui	NA	Dans le village	33	M	Present	NA	NA	NA	Non	Oui	Non	Non	Non	Non	Non	Non	Non	Non	Non
Nioro	Banire kore	Banire kore	Oui	Oui	Tradi	Oui	NA	Dans le village	5	F	Present	Non	Aucune	Oui	Non	Oui	Non	Non	Non	Non	Non	Non	Non	Non	Non
Nioro	Banire kore	Banire kore	Oui	Oui	Tradi	Oui	NA	Dans le village	25	F	Present	NA	NA	NA	Non	Oui	Non	Non	Non	Non	Non	Non	Non	Non	Non
Nioro	Banire kore	Banire kore	Oui	Oui	Tradi	Oui	NA	Dans le village	0	M	Present	NA	NA	NA	Non examiné	Non	NA	NA	NA	NA	NA	NA	NA	NA	NA
Nioro	Banire kore	Banire kore	Oui	Oui	Tradi	Oui	NA	Dans le village	3	F	Present	NA	Aucune	Oui	Non	Oui	Non	Non	Non	Non	Non	Non	Non	Non	Non
Nioro	Banire kore	Banire kore	Oui	Oui	Tradi	Oui	NA	Dans le village	70	M	Present	NA	NA	NA	Non	Oui	Non	Non	Non	Non	Non	Non	Non	Non	Non
Nioro	Banire kore	Banire kore	Oui	Oui	Tradi	Oui	NA	Dans le village	65	F	Present	NA	NA	NA	Non	Oui	Non	Non	Non	Non	Non	Non	Non	Non	Non
Nioro	Banire kore	Banire kore	Oui	Oui	Tradi	Oui	NA	Dans le village	21	F	Present	NA	NA	NA	Non	Oui	Non	Non	Non	Non	Non	Non	Non	Non	Non
Nioro	Banire kore	Banire kore	Oui	Oui	Tradi	Oui	NA	Dans le village	35	M	Present	NA	NA	NA	Non	Oui	Non	Non	Non	Non	Non	Non	Non	Non	Non
Nioro	Banire kore	Banire kore	Oui	Oui	Tradi	Oui	NA	Dans le village	0	F	Present	NA	NA	NA	Non examiné	Non	NA	NA	NA	NA	NA	NA	NA	NA	NA
Nioro	Banire kore	Banire kore	Oui	Oui	Tradi	Oui	NA	Dans le village	4	M	Present	NA	Aucune	Oui	Non	Oui	Non	Non	Non	Non	Non	Non	Non	Non	Non
Nioro	Diabigue	Meremidi	Oui	Oui	Tradi	Oui	NA	Dans le village	50	F	Present	NA	NA	NA	Non	Oui	Non	Non	Non	Non	Non	Non	Non	Non	Non
Nioro	Diabigue	Meremidi	Oui	Oui	Tradi	Oui	NA	Dans le village	66	M	Present	NA	NA	NA	Non	Oui	Non	Non	Non	Non	Non	Non	Non	Non	Non
Nioro	Tichitt	Maguiraga counda	Oui	Oui	Améliorée/moderne	Oui	Non	Dans la concession	20	M	Present	NA	NA	NA	Non	Oui	Non	Non	Non	Non	Non	Non	Non	Non	Non
Nioro	Diabigue	Meremidi	Oui	Oui	Tradi	Oui	NA	Dans le village	32	F	Present	NA	NA	NA	Non	Oui	Non	Non	Non	Non	Non	Non	Non	Non	Non
Nioro	Diabigue	Meremidi	Oui	Oui	Tradi	Oui	NA	Dans le village	3	M	Present	NA	Aucune	Oui	Non	Oui	Non	Non	Non	Non	Non	Non	Non	Non	Non
Nioro	Diabigue	Meremidi	Oui	Oui	Tradi	Oui	NA	Dans le village	8	M	Present	Non	Aucune	Oui	Non	Oui	Non	Non	Non	Non	Non	Non	Non	Non	Non
Nioro	Diabigue	Meremidi	Oui	Oui	Tradi	Oui	NA	Dans le village	10	F	Present	Non	NA	NA	Non	Oui	Non	Non	Non	Non	Non	Non	Non	Non	Non
Nioro	Diabigue	Meremidi	Oui	Oui	Tradi	Oui	NA	Dans le village	6	M	Present	Non	Aucune	Oui	Non	Oui	Non	Non	Non	Non	Non	Non	Non	Non	Non
Nioro	Diabigue	Meremidi	Oui	Oui	Tradi	Oui	NA	Dans le village	36	M	Present	NA	NA	NA	Non	Oui	Non	Non	Non	Non	Non	Non	Non	Non	Non
Nioro	Diabigue	Meremidi	Oui	Oui	Tradi	Oui	NA	Dans le village	17	F	Present	NA	NA	NA	Non	Oui	Non	Non	Non	Non	Non	Non	Non	Non	Non
Nioro	Diabigue	Meremidi	Oui	Oui	Tradi	Oui	NA	Dans le village	8	F	Present	Non	Aucune	Oui	Non	Oui	Non	Non	Non	Non	Non	Non	Non	Non	Non
Nioro	Diabigue	Meremidi	Oui	Oui	Tradi	Oui	NA	Dans le village	20	F	Present	NA	NA	NA	Non	Oui	Non	Non	Non	Non	Non	Non	Non	Non	Non
Nioro	Diabigue	Meremidi	Oui	Oui	Tradi	Oui	NA	Dans le village	3	F	Present	NA	Aucune	Oui	Non	Oui	Non	Non	Non	Non	Non	Non	Non	Non	Non
Nioro	Diabigue	Meremidi	Oui	Oui	Tradi	Oui	NA	Dans le village	7	F	Present	Non	Aucune	Oui	Non	Oui	Non	Non	Non	Non	Non	Non	Non	Non	Non
Nioro	Diabigue	Meremidi	Oui	Oui	Tradi	Oui	NA	Dans le village	52	F	Present	NA	NA	NA	Non	Oui	Non	Non	Non	Non	Non	Non	Non	Non	Non
Nioro	Diabigue	Meremidi	Oui	Oui	Tradi	Oui	NA	Dans le village	41	F	Present	NA	NA	NA	Non	Oui	Non	Non	Non	Non	Non	Non	Non	Non	Non
Nioro	Diabigue	Meremidi	Oui	Oui	Tradi	Oui	NA	Dans le village	1	M	Present	NA	Aucune	Oui	Non	Oui	Non	Non	Non	Non	Non	Non	Non	Non	Non
Nioro	Diabigue	Meremidi	Oui	Oui	Améliorée/moderne	Oui	Non	Dans le village	19	M	Present	NA	NA	NA	Non	Oui	Non	Non	Non	Non	Non	Non	Non	Non	Non
Nioro	Diabigue	Meremidi	Oui	Oui	Tradi	Oui	NA	Dans le village	17	F	Present	NA	NA	NA	Non	Oui	Non	Non	Non	Non	Non	Non	Non	Non	Non
Nioro	Diabigue	Meremidi	Oui	Oui	Tradi	Oui	NA	Dans le village	62	M	Present	NA	NA	NA	Non	Oui	Non	Non	Non	Non	Non	Non	Non	Non	Non
Nioro	Diabigue	Meremidi	Oui	Oui	Tradi	Oui	NA	Dans le village	14	F	Present	Non	NA	NA	Non	Oui	Non	Non	Non	Non	Non	Non	Non	Non	Non
Nioro	Diabigue	Meremidi	Oui	Oui	Tradi	Oui	NA	Dans le village	32	M	Present	NA	NA	NA	Non	Oui	Non	Non	Non	Non	Non	Non	Non	Non	Non
Nioro	Diabigue	Meremidi	Oui	Oui	Tradi	Oui	NA	Dans le village	1	F	Present	NA	Aucune	Oui	Non	Oui	Non	Non	Non	Non	Non	Non	Non	Non	Non
Nioro	Diabigue	Meremidi	Oui	Oui	Améliorée/moderne	Oui	Non	Dans le village	23	M	Present	NA	NA	NA	Non	Oui	Non	Non	Non	Non	Non	Non	Non	Non	Non
Nioro	Diabigue	Meremidi	Oui	Oui	Tradi	Oui	NA	Dans le village	52	M	Present	NA	NA	NA	Non	Oui	Non	Non	Non	Non	Non	Non	Non	Non	Non
Nioro	Diabigue	Meremidi	Oui	Oui	Améliorée/moderne	Oui	Non	Dans le village	30	M	Present	NA	NA	NA	Non	Oui	Non	Non	Non	Non	Non	Non	Non	Non	Non
Nioro	Diabigue	Meremidi	Oui	Oui	Tradi	Oui	NA	Dans le village	41	F	Present	NA	NA	NA	Non	Oui	Non	Non	Non	Non	Non	Non	Non	Non	Non
Nioro	Diabigue	Meremidi	Oui	Oui	Tradi	Oui	NA	Dans le village	14	F	Present	Non	NA	NA	Non	Oui	Non	Non	Non	Non	Non	Non	Non	Non	Non
Nioro	Diabigue	Meremidi	Oui	Oui	Tradi	Oui	NA	Dans le village	2	F	Present	NA	Aucune	Oui	Non	Oui	Non	Non	Non	Non	Non	Non	Non	Non	Non
Nioro	Diabigue	Meremidi	Oui	Oui	Tradi	Oui	NA	Dans le village	56	M	Present	NA	NA	NA	Non	Oui	Non	Non	Non	Non	Non	Non	Non	Non	Non
Nioro	Diabigue	Meremidi	Oui	Oui	Tradi	Oui	NA	Dans le village	13	F	Present	Non	NA	NA	Non	Oui	Non	Non	Non	Non	Non	Non	Non	Non	Non
Nioro	Diabigue	Meremidi	Oui	Oui	Tradi	Oui	NA	Dans le village	3	F	Present	NA	Aucune	Oui	Non	Oui	Non	Non	Non	Non	Non	Non	Non	Non	Non
Nioro	Diabigue	Meremidi	Oui	Oui	Tradi	Oui	NA	Dans le village	8	M	Present	Oui	Aucune	Oui	Non	Oui	Non	Non	Non	Non	Non	Non	Non	Non	Non
Nioro	Diabigue	Meremidi	Oui	Oui	Tradi	Oui	NA	Dans le village	39	F	Present	NA	NA	NA	Non	Oui	Non	Non	Non	Non	Non	Non	Non	Non	Non
Nioro	Diabigue	Meremidi	Oui	Oui	Tradi	Oui	NA	Dans le village	6	F	Present	Non	Aucune	Oui	Non	Oui	Non	Non	Non	Non	Non	Non	Non	Non	Non
Nioro	Diabigue	Meremidi	Oui	Oui	Tradi	Oui	NA	Dans le village	8	F	Present	Non	Aucune	Oui	Non	Oui	Non	Non	Non	Non	Non	Non	Non	Non	Non
Nioro	Diabigue	Meremidi	Oui	Oui	Améliorée/moderne	Oui	Non	Dans le village	52	F	Present	NA	NA	NA	Non	Oui	Non	Non	Non	Non	Non	Non	Non	Non	Non
Nioro	Diabigue	Meremidi	Oui	Oui	Tradi	Oui	NA	Dans le village	47	M	Present	NA	NA	NA	Non	Oui	Non	Non	Non	Non	Non	Non	Non	Non	Non
Nioro	Diabigue	Meremidi	Oui	Oui	Tradi	Oui	NA	Dans le village	40	F	Present	NA	NA	NA	Non	Oui	Non	Non	Non	Non	Non	Non	Non	Non	Non
Nioro	Diabigue	Meremidi	Oui	Oui	Améliorée/moderne	Oui	Non	Dans le village	61	M	Present	NA	NA	NA	Non	Oui	Non	Non	Non	Non	Non	Non	Non	Non	Non
Nioro	Diabigue	Meremidi	Oui	Oui	Tradi	Oui	NA	Dans le village	4	M	Present	NA	Aucune	Oui	Non	Oui	Non	Non	Non	Non	Non	Non	Non	Non	Non
Nioro	Diabigue	Meremidi	Oui	Oui	Tradi	Oui	NA	Dans le village	2	M	Present	NA	Aucune	Oui	Non	Oui	Non	Non	Non	Non	Non	Non	Non	Non	Non
Nioro	Diabigue	Meremidi	Oui	Oui	Tradi	Oui	NA	Dans le village	6	F	Present	Non	Aucune	Oui	Non	Oui	Non	Non	Non	Non	Non	Non	Non	Non	Non
Nioro	Diabigue	Meremidi	Oui	Oui	Tradi	Oui	NA	Dans le village	45	M	Present	NA	NA	NA	Non	Oui	Non	Non	Non	Non	Non	Non	Non	Non	Non
Nioro	Diabigue	Meremidi	Oui	Oui	Tradi	Oui	NA	Dans le village	25	F	Present	NA	NA	NA	Non	Oui	Non	Non	Non	Non	Non	Non	Non	Non	Non
Nioro	Diabigue	Meremidi	Oui	Oui	Tradi	Oui	NA	Dans le village	1	M	Present	NA	Aucune	Oui	Non	Oui	Non	Non	Non	Non	Non	Non	Non	Non	Non
Nioro	Diabigue	Meremidi	Oui	Oui	Améliorée/moderne	Oui	Non	Dans le village	10	F	Present	Non	NA	NA	Non	Oui	Non	Non	Non	Non	Non	Non	Non	Non	Non
Nioro	Diabigue	Meremidi	Oui	Oui	Tradi	Oui	NA	Dans le village	8	M	Present	Oui	Aucune	Oui	Non	Oui	Non	Non	Non	Non	Non	Non	Non	Non	Non
Nioro	Diabigue	Meremidi	Oui	Oui	Tradi	Oui	NA	Dans le village	3	M	Present	NA	Aucune	Oui	Non	Oui	Non	Non	Non	Non	Non	Non	Non	Non	Non
Nioro	Diabigue	Meremidi	Oui	Oui	Tradi	Oui	NA	Dans le village	41	M	Present	NA	NA	NA	Non	Oui	Non	Non	Non	Non	Non	Non	Non	Non	Non
Nioro	Diabigue	Meremidi	Oui	Oui	Tradi	Oui	NA	Dans le village	26	F	Present	NA	NA	NA	Non	Oui	Non	Non	Non	Non	Non	Non	Non	Non	Non
Nioro	Diabigue	Meremidi	Oui	Oui	Tradi	Oui	NA	Dans le village	34	F	Present	NA	NA	NA	Non	Oui	Non	Non	Non	Non	Non	Non	Non	Non	Non
Nioro	Diabigue	Meremidi	Oui	Oui	Tradi	Oui	NA	Dans le village	19	F	Present	NA	NA	NA	Non	Oui	Non	Non	Non	Non	Non	Non	Non	Non	Non
Nioro	Diabigue	Meremidi	Oui	Oui	Tradi	Oui	NA	Dans le village	7	M	Present	Non	Aucune	Oui	Non	Oui	Non	Non	Non	Non	Non	Non	Non	Non	Non
Nioro	Diabigue	Meremidi	Oui	Oui	Tradi	Oui	NA	Dans le village	10	M	Present	Non	NA	NA	Non	Oui	Non	Non	Non	Non	Non	Non	Non	Non	Non
Nioro	Diabigue	Meremidi	Oui	Oui	Tradi	Oui	NA	Dans le village	8	F	Present	Non	Aucune	Oui	Non	Oui	Non	Non	Non	Non	Non	Non	Non	Non	Non
Nioro	Diabigue	Meremidi	Oui	Oui	Tradi	Oui	NA	Dans le village	46	M	Present	NA	NA	NA	Non	Oui	Non	Non	Non	Non	Non	Non	Non	Non	Non
Nioro	Diabigue	Meremidi	Oui	Oui	Tradi	Oui	NA	Dans le village	2	M	Present	NA	Aucune	Oui	Non	Oui	Non	Non	Non	Non	Non	Non	Non	Non	Non
Nioro	Diabigue	Meremidi	Oui	Oui	Tradi	Oui	NA	Dans le village	12	F	Present	Non	NA	NA	Non	Oui	Non	Non	Non	Non	Non	Non	Non	Non	Non
[truncated: 12,160 more rows]
